# Supplementary material for: Bis(3-benzoyl-1,1-di-sec-butyl­thio­ureato-κ2 O,S)palladium(II)
Source: Acta Crystallogr Sect E Struct Rep Online. 2011 Sep 17;67(Pt 10):m1394. doi: 10.1107/S1600536811036853 (PMC3201548; doi:10.1107/S1600536811036853)
Supplement: Supplementary file 2 [file e-67-m1394-Isup2.hkl]

# 
# h,k,l, Fc-squared, Fo-squared, sigma(Fo-squared) and status flag 
# 
data_I
_shelx_title '  I-4' 
_shelx_refln_list_code          4 
_shelx_F_calc_maximum      415.05 
_exptl_crystal_F_000      1440.00 
_reflns_d_resolution_high  0.7697 
 
loop_ 
 _symmetry_equiv_pos_as_xyz 
 'x, y, z' 
 '-x, -y, z' 
 'y, -x, -z' 
 '-y, x, -z' 
 'x+1/2, y+1/2, z+1/2' 
 '-x+1/2, -y+1/2, z+1/2' 
 'y+1/2, -x+1/2, -z+1/2' 
 '-y+1/2, x+1/2, -z+1/2' 
 
_cell_length_a    13.2737 
_cell_length_b    13.2737 
_cell_length_c    19.5597 
_cell_angle_alpha  90.000 
_cell_angle_beta   90.000 
_cell_angle_gamma  90.000 
 
_shelx_F_squared_multiplier     1.000 
 
loop_ 
 _refln_index_h 
 _refln_index_k 
 _refln_index_l 
 _refln_F_squared_calc 
 _refln_F_squared_meas 
 _refln_F_squared_sigma 
 _refln_observed_status 
   2   2   0    45653.62    45236.63    856.24 o 
  -1   3   0   172265.61   165713.30   2986.92 o 
   1   3   0     2451.77     2241.31     64.31 o 
   3   3   0    17786.83    17027.06    383.74 o 
  -2   4   0     9891.37     9312.80    249.05 o 
   0   4   0    19195.32    19736.10    289.60 o 
   2   4   0      908.09     1008.95     42.73 o 
   4   4   0    16372.05    16241.36    278.89 o 
  -3   5   0    30130.34    29040.29    634.68 o 
  -1   5   0    62451.30    61926.46   1202.67 o 
   1   5   0     7935.13     9096.24    158.28 o 
   3   5   0      569.54      601.55     37.23 o 
   5   5   0     2648.75     2608.94     92.77 o 
  -4   6   0    25176.41    25614.05    564.83 o 
  -2   6   0    11003.01    10114.87    294.46 o 
   0   6   0     4439.67     3860.18     95.54 o 
   2   6   0     8066.21     8217.26    129.95 o 
   4   6   0     7453.37     7707.73    173.47 o 
   6   6   0     4661.52     4384.43    135.94 o 
  -5   7   0    22870.43    24190.79    508.08 o 
  -3   7   0    25231.80    25641.34    609.08 o 
  -1   7   0    17776.57    17773.24    297.68 o 
   1   7   0     1333.82      342.42    504.58 o 
   3   7   0     4466.38     4654.92    186.04 o 
   5   7   0     3466.84     3142.26    156.54 o 
   7   7   0    17807.41    18142.17    357.10 o 
  -6   8   0     8861.19     8939.17    227.47 o 
  -4   8   0    43519.09    44499.70    695.84 o 
  -2   8   0    51270.36    51929.30   1096.62 o 
   0   8   0     7353.32     6994.01    227.14 o 
   2   8   0     4533.13     4488.46    178.25 o 
   4   8   0     6994.84     6842.07    151.79 o 
   6   8   0    11017.70    10191.23    340.03 o 
   8   8   0     5454.18     5407.68    227.11 o 
  -7   9   0      346.42      412.44     66.93 o 
  -5   9   0    32403.47    31785.17    784.52 o 
  -3   9   0    12595.19    12933.29    291.56 o 
  -1   9   0    22012.39    21480.91    364.29 o 
   1   9   0    14347.10    13586.63    406.07 o 
   3   9   0     7104.78     7473.11    633.46 o 
   5   9   0    20068.31    19957.73    288.17 o 
   7   9   0     4259.11     4563.12    211.37 o 
   9   9   0     3729.41     3826.36    198.90 o 
  -8  10   0      381.85      586.00     85.42 o 
  -6  10   0     8608.48     8648.07    342.63 o 
  -4  10   0    13039.62    12472.64    418.29 o 
  -2  10   0    15514.59    15446.48    398.52 o 
   0  10   0    14769.61    13930.06    268.53 o 
   2  10   0     3856.77     3810.69    131.83 o 
   4  10   0    21333.54    21620.39    306.26 o 
   6  10   0    11119.00    11843.09    242.04 o 
   8  10   0     4572.25     1883.83   2278.04 o 
  10  10   0     1810.14     1857.18    141.34 o 
  -9  11   0       31.77       31.31     18.94 o 
  -7  11   0     4480.98     4411.38    247.59 o 
  -5  11   0     3983.12     3854.55    223.64 o 
  -3  11   0    15491.54    13853.14    665.95 o 
  -1  11   0     5718.88     5385.98    233.53 o 
   1  11   0     5508.25     5428.90    167.43 o 
   3  11   0    24574.38    24344.04    448.27 o 
   5  11   0     7745.70     7904.73    181.43 o 
   7  11   0    15601.33    16138.19    556.13 o 
   9  11   0     1925.17     1923.90    150.02 o 
  11  11   0     1739.63     1517.46    136.17 o 
 -10  12   0      817.78      757.48     94.44 o 
  -8  12   0      813.54      883.76    114.59 o 
  -6  12   0     4150.47     4444.24    252.95 o 
  -4  12   0     1051.58     1079.19     76.16 o 
  -2  12   0     4466.52     4667.40    175.50 o 
   0  12   0     1740.99     1726.40    114.31 o 
   2  12   0    15101.69    14588.78    322.61 o 
   4  12   0     9906.54     9904.56    374.31 o 
   6  12   0    12046.18    12083.94    249.77 o 
   8  12   0     4286.32     3883.78    223.92 o 
  10  12   0     2569.02     2502.34    182.76 o 
  12  12   0     7119.97     6717.73    319.31 o 
 -11  13   0     4526.83     4239.00    241.30 o 
  -9  13   0     2152.57     2281.52    126.03 o 
  -7  13   0     4567.41     4898.37    287.04 o 
  -5  13   0     5373.08     5098.87    284.22 o 
  -3  13   0     1317.91     1480.10     85.36 o 
  -1  13   0       46.08       69.30     17.61 o 
   1  13   0     2024.35     2042.02    164.23 o 
   3  13   0     5140.06     5393.39    275.04 o 
   5  13   0    15097.93    14524.69    495.40 o 
   7  13   0     3821.13     3839.07    230.49 o 
   9  13   0     2214.42     2440.45    185.16 o 
  11  13   0     3359.45     3350.30    223.76 o 
  -8  14   0     6004.65     6151.10    340.29 o 
  -6  14   0     4369.45     4659.48    285.25 o 
  -4  14   0     9426.21     9374.61    410.98 o 
  -2  14   0       43.25       35.91     31.28 o 
   0  14   0     1995.10     1943.94    169.28 o 
   2  14   0      975.89     1040.30    121.07 o 
   4  14   0     7200.95     6879.91    330.11 o 
   6  14   0     3616.29     3161.93    217.03 o 
   8  14   0     2653.58     2650.92    199.03 o 
  10  14   0     4748.86     4655.62    276.07 o 
  -7  15   0     7056.53     7934.39    400.35 o 
  -5  15   0     6629.09     6969.15    362.89 o 
  -3  15   0     2265.67     2617.16    210.43 o 
  -1  15   0     2751.25     2862.72    216.66 o 
   1  15   0     1502.46     1550.76    155.91 o 
   3  15   0     3399.35     2979.93    218.11 o 
   5  15   0     1985.48     2081.94    180.51 o 
   7  15   0     1983.34     1980.61    177.14 o 
  -4  16   0     3645.60     4176.56    281.82 o 
  -2  16   0     3292.48     3422.93    251.53 o 
   0  16   0     2206.23     2303.25    200.98 o 
   2  16   0     2501.69     2629.67    213.30 o 
   4  16   0     2989.71     2963.54    226.85 o 
   6  16   0      771.30      738.23    111.02 o 
   3   0   1    24780.13    24052.27    338.99 o 
   5   0   1     7567.84     7033.91    138.15 o 
   7   0   1      730.42      571.71     52.06 o 
   9   0   1     9007.50     8870.57    217.18 o 
  11   0   1     2443.75     2534.00     98.66 o 
  13   0   1      898.30     1097.58    143.20 o 
  15   0   1     2193.88     2257.37    190.29 o 
 -16   1   1      950.51      942.85    129.36 o 
 -14   1   1     1130.98     1243.96    134.28 o 
 -12   1   1     1851.94     1931.90     97.88 o 
 -10   1   1     8182.87     8112.57    389.75 o 
  -8   1   1     2081.52     2102.60     82.72 o 
  -6   1   1     4217.00     3811.48     78.69 o 
  -4   1   1     7850.66     8998.33    153.50 o 
  -2   1   1     1734.28     1253.42     34.15 o 
   2   1   1    21151.37    21661.90    425.26 o 
   4   1   1    46258.27    47596.39    918.11 o 
   6   1   1     6669.06     6736.27    142.87 o 
   8   1   1    12539.34    12912.27    247.53 o 
  10   1   1     4222.25     4315.19    165.82 o 
  12   1   1     1898.16     2111.21     94.58 o 
  14   1   1     1089.05      955.08    119.64 o 
  16   1   1     1155.24     1052.37    137.38 o 
 -15   2   1      813.21      942.77    121.62 o 
 -13   2   1     4633.98     4421.47    248.04 o 
 -11   2   1     4819.51     4699.72    153.83 o 
  -9   2   1     4275.81     4266.17    133.24 o 
  -7   2   1      688.48      721.61     59.06 o 
  -5   2   1     7500.34     6901.37    202.89 o 
  -3   2   1     3334.27     3048.88     99.89 o 
  -1   2   1    20374.41    20691.81    419.84 o 
   1   2   1     1917.10     1500.68     50.91 o 
   3   2   1    32144.32    32874.73    651.85 o 
   5   2   1    13211.76    14177.04    352.35 o 
   7   2   1     7409.56     7289.45    249.59 o 
   9   2   1     3428.48     3419.64    113.15 o 
  11   2   1     3556.73     3410.44    123.80 o 
  13   2   1      577.72      610.39     53.94 o 
  15   2   1      968.39      852.17    119.19 o 
 -16   3   1      723.09      708.92    112.43 o 
 -14   3   1      518.22      659.72     97.78 o 
 -12   3   1     1015.66     1008.29     71.53 o 
 -10   3   1     3596.70     3398.62    124.49 o 
  -8   3   1     2916.97     2978.43     80.51 o 
  -6   3   1     1276.10     1156.83     38.29 o 
  -4   3   1     5266.62     4922.87    161.64 o 
  -2   3   1    30774.01    31734.79    643.11 o 
   0   3   1    24958.72    24214.38    490.37 o 
   2   3   1     3071.80     2691.25     55.74 o 
   4   3   1    16049.29    16740.55    278.92 o 
   6   3   1     1933.81     2090.97    114.94 o 
   8   3   1     5186.33     5695.65    227.77 o 
  10   3   1     2563.06     2491.99    102.58 o 
  12   3   1     3412.60     3279.46    220.13 o 
  14   3   1     1132.33     1079.04    128.57 o 
  16   3   1     1178.24     1253.30    151.05 o 
 -15   4   1     2895.60     2950.69    219.08 o 
 -13   4   1     1650.39     1774.58    153.45 o 
 -11   4   1     2054.17     2184.94    104.53 o 
  -9   4   1     1245.72     1173.42     45.31 o 
  -7   4   1     3707.44     3993.49     85.90 o 
  -5   4   1     2575.01     2247.62    111.04 o 
  -3   4   1    15475.99    16519.28    389.36 o 
  -1   4   1    46503.52    46081.27    915.84 o 
   1   4   1     7233.75     8216.33    147.64 o 
   3   4   1     5244.51     5119.80     94.20 o 
   5   4   1     3878.12     3922.52    113.17 o 
   7   4   1     5834.59     5870.17    161.47 o 
   9   4   1     3163.55     2976.05    172.63 o 
  11   4   1     4630.46     4651.72    215.97 o 
  13   4   1     1656.62     1627.72    152.81 o 
  15   4   1     1434.34     1414.28    156.29 o 
 -16   5   1     2193.07     2231.03    196.88 o 
 -14   5   1     2305.60     2443.73    189.45 o 
 -12   5   1     2153.43     2317.42    168.56 o 
 -10   5   1      577.48      576.23     33.37 o 
  -8   5   1     5385.69     5695.94    133.97 o 
  -6   5   1     2962.13     2995.22    143.32 o 
  -4   5   1     3559.21     3641.45    152.89 o 
  -2   5   1    12830.52    13397.57    345.92 o 
   0   5   1     7488.00     7090.06    129.82 o 
   2   5   1     7546.77     6886.21    113.21 o 
   4   5   1     2363.53     2107.29     87.06 o 
   6   5   1     3119.19     3150.28    109.19 o 
   8   5   1     1790.69     1799.74     90.12 o 
  10   5   1     2751.00     2887.04    180.42 o 
  12   5   1     1972.42     2019.04    164.88 o 
  14   5   1     1507.80     1587.96    159.57 o 
 -15   6   1      719.04      858.49    117.62 o 
 -13   6   1     1421.72     1509.28    142.56 o 
 -11   6   1     1431.65     1434.81     65.05 o 
  -9   6   1     3303.88     3466.27    129.19 o 
  -7   6   1    10996.31    11610.45    350.30 o 
  -5   6   1     3209.57     3092.25    108.19 o 
  -3   6   1     1650.60     1745.38    104.94 o 
  -1   6   1     6259.68     5980.53    210.52 o 
   1   6   1     4321.16     3967.24     97.07 o 
   3   6   1     1318.86     1194.20     42.74 o 
   5   6   1     2830.22     2778.44     80.67 o 
   7   6   1     8361.05     8567.58    214.87 o 
   9   6   1     1658.38     1797.58    137.04 o 
  11   6   1     3279.17     3318.20    207.36 o 
  13   6   1      841.46      933.37    117.61 o 
  15   6   1      627.57      634.81    106.27 o 
 -14   7   1     3113.25     3237.58    222.86 o 
 -12   7   1     2337.82     2425.17    168.74 o 
 -10   7   1     1846.91     1791.94     74.27 o 
  -8   7   1     2634.59     2683.81    110.83 o 
  -6   7   1     8603.00     9103.63    218.95 o 
  -4   7   1     6043.53     5897.10    226.35 o 
  -2   7   1     7228.16     7151.93    246.01 o 
   0   7   1      637.02      493.91     30.32 o 
   2   7   1      855.73      890.58     42.37 o 
   4   7   1     3799.86     3934.82     97.30 o 
   6   7   1    10387.26    10685.63    279.45 o 
   8   7   1     1924.37     2097.39    144.28 o 
  10   7   1     4120.68     4209.90    232.50 o 
  12   7   1      848.06      788.01    106.67 o 
  14   7   1     1862.50     1805.13    176.46 o 
 -15   8   1      436.02      249.15     63.44 o 
 -13   8   1     1988.55     1898.05    163.85 o 
 -11   8   1     2704.39     2770.35    103.87 o 
  -9   8   1     4723.01     4858.92    226.81 o 
  -7   8   1     1818.09     1830.87    136.87 o 
  -5   8   1     1868.73     2025.13     95.13 o 
  -3   8   1     5169.57     5321.24    220.72 o 
  -1   8   1    12827.61    13012.63    238.66 o 
   3   8   1     3052.54     2991.24    126.70 o 
   5   8   1     5059.00     5244.60    141.37 o 
   9   8   1     1965.78     1924.16     97.22 o 
  11   8   1      234.71      148.84     45.65 o 
  13   8   1      806.69      797.78    112.66 o 
 -14   9   1     1626.13     1397.29    148.59 o 
 -12   9   1     1870.88     1873.31    156.20 o 
 -10   9   1     1780.21     1681.26    134.95 o 
  -6   9   1     1694.25     1753.02    137.51 o 
  -4   9   1     3097.95     2977.29    173.57 o 
  -2   9   1     3441.73     3770.52    132.43 o 
   0   9   1     9298.57     9593.35    218.12 o 
   2   9   1     4523.74     4582.11    139.32 o 
   4   9   1     1162.94     1094.42     48.59 o 
   6   9   1     3305.25     3345.26    111.90 o 
   8   9   1     4503.92     4558.08    212.06 o 
  10   9   1      879.98      775.61     64.70 o 
  12   9   1      682.16      632.20     72.89 o 
  14   9   1      476.96      469.46     93.04 o 
 -13  10   1      811.53      622.91     94.14 o 
 -11  10   1     1379.51     1243.18    124.34 o 
  -9  10   1      822.06      837.80     91.99 o 
  -7  10   1     4256.02     4357.27    237.48 o 
  -5  10   1     2664.86     2657.12    174.84 o 
  -3  10   1     2514.64     2547.25    165.08 o 
  -1  10   1     4300.55     4390.12    195.17 o 
   1  10   1     8666.21     8643.03    312.10 o 
   3  10   1     3505.04     3369.40    225.44 o 
   5  10   1      581.58      607.50     58.72 o 
   7  10   1     1968.80     1914.11    132.63 o 
   9  10   1     1713.46     1529.67    125.27 o 
  11  10   1      497.25      479.07     71.36 o 
  13  10   1     2566.55     2329.82    166.41 o 
 -12  11   1     1214.96     1100.73    123.67 o 
 -10  11   1      408.64      305.86     58.89 o 
  -8  11   1      180.99      132.87     44.91 o 
  -6  11   1     3112.37     3043.69    202.25 o 
  -4  11   1     4547.15     4429.14    238.33 o 
  -2  11   1     3602.71     3657.27    140.54 o 
   0  11   1     2519.34     2535.62    103.10 o 
   2  11   1     5050.33     4971.48    161.47 o 
   4  11   1     2037.98     2089.98    149.12 o 
   6  11   1     1350.21     1490.41     74.28 o 
   8  11   1     2732.19     2779.58    176.02 o 
  10  11   1     1513.13     1495.35     85.91 o 
  12  11   1      725.01      662.95     91.09 o 
 -11  12   1      762.43      901.26    107.50 o 
  -7  12   1      699.58      738.87    105.68 o 
  -5  12   1     1854.47     1832.05    158.51 o 
  -3  12   1     3193.09     3147.91    121.22 o 
  -1  12   1     1991.47     1907.55     84.92 o 
   1  12   1     1906.61     2032.95    103.10 o 
   3  12   1     1055.45     1022.99    109.02 o 
   5  12   1     2242.61     2498.83    170.97 o 
   7  12   1     2284.34     2469.16    167.75 o 
   9  12   1     2012.77     1877.12    152.74 o 
  11  12   1     1134.88     1218.83    124.26 o 
 -10  13   1     2702.54     2584.65    183.37 o 
  -8  13   1      762.71      796.44    115.25 o 
  -6  13   1      766.66      751.53    106.91 o 
  -4  13   1     1518.01     1549.07    150.99 o 
  -2  13   1      512.32      605.12     53.68 o 
   0  13   1     1039.46     1118.34    121.24 o 
   2  13   1     4338.14     4315.23    242.60 o 
   4  13   1     1828.04     1936.96    158.15 o 
   6  13   1     1422.55     1504.00    139.76 o 
   8  13   1     2138.21     2060.35    164.93 o 
  10  13   1      934.22     1021.57    117.57 o 
  -7  14   1     1875.87     1928.67    182.38 o 
  -5  14   1     1395.23     1493.56    156.20 o 
  -3  14   1     1098.99     1097.46    128.26 o 
  -1  14   1     1110.43     1152.20    129.45 o 
   1  14   1     1011.78     1141.45    128.24 o 
   3  14   1      463.74      577.46     90.99 o 
   5  14   1     2129.03     2218.69    179.02 o 
   7  14   1     3204.57     3384.75    222.36 o 
   9  14   1     1737.55     1617.25    154.04 o 
  -6  15   1      588.94      631.40    105.76 o 
  -4  15   1     1384.79     1374.71    153.65 o 
  -2  15   1     1091.88     1181.69    138.94 o 
   0  15   1     2030.06     2022.53    179.34 o 
   2  15   1      815.46      952.34    121.48 o 
   4  15   1     2735.67     2742.04    206.48 o 
   6  15   1      733.16      720.33    103.18 o 
   8  15   1      463.94      364.65     77.90 o 
  -3  16   1     1306.72     1391.61    158.23 o 
  -1  16   1     1177.43     1201.88    144.52 o 
   1  16   1      846.05      973.14    128.61 o 
   3  16   1      668.33      636.26    104.59 o 
   5  16   1     2070.31     1941.08    182.57 o 
   2   0   2     2198.13     2121.94     51.40 o 
   4   0   2    12764.99    12538.39    338.58 o 
   6   0   2     4456.14     4192.72    106.83 o 
   8   0   2     4047.10     4245.48    120.53 o 
  10   0   2     3672.59     3698.88    180.71 o 
  12   0   2      454.10      437.81     34.12 o 
  14   0   2     1411.59     1401.04    144.71 o 
  16   0   2     1394.57     1215.11    146.68 o 
 -15   1   2      221.04      248.86     63.89 o 
 -13   1   2     2564.16     2579.23    150.34 o 
 -11   1   2     1566.60     1589.10     83.03 o 
  -9   1   2     4621.44     4735.29    113.45 o 
  -7   1   2     4169.89     4159.72     85.16 o 
  -5   1   2     1004.38      870.27     31.45 o 
  -3   1   2     4494.69     3798.47     78.38 o 
  -1   1   2    42272.78    38671.56    709.32 o 
   3   1   2    22253.43    20933.42    451.80 o 
   5   1   2      444.31      416.38     28.57 o 
   7   1   2     4644.14     4455.43    119.39 o 
   9   1   2     7818.51     8362.22    251.80 o 
  11   1   2     1171.98     1271.09     72.03 o 
  13   1   2      164.67      194.50     30.71 o 
  15   1   2      219.79      279.26     67.91 o 
 -16   2   2     2510.05     2468.92    207.89 o 
 -14   2   2      589.89      642.41     95.15 o 
 -12   2   2     4561.75     4459.05    205.22 o 
 -10   2   2     3399.74     3397.25    193.52 o 
  -8   2   2     1223.73     1333.18     84.69 o 
  -6   2   2     2759.36     2472.70     77.88 o 
  -4   2   2     6465.68     6333.17    126.09 o 
  -2   2   2    79341.41    76782.17   1398.03 o 
   2   2   2    77873.59    76095.41    806.46 o 
   4   2   2     7973.63     8079.23    162.44 o 
   6   2   2    18494.78    19171.72    475.41 o 
   8   2   2     7362.12     6938.25    271.84 o 
  10   2   2     2647.41     2654.31    149.48 o 
  12   2   2     1239.31     1094.70    103.23 o 
  14   2   2      257.63      352.01     76.16 o 
  16   2   2      856.37      900.84    126.72 o 
 -15   3   2     1311.10     1477.41    153.16 o 
 -13   3   2     3532.93     3773.31    226.70 o 
 -11   3   2     9851.89     9914.61    241.02 o 
  -9   3   2      892.28      926.51     58.52 o 
  -7   3   2     5394.59     5746.34    110.14 o 
  -5   3   2     4413.71     5206.07    171.73 o 
  -3   3   2    33110.36    33921.21    677.31 o 
  -1   3   2    23527.66    22187.54    449.30 o 
   1   3   2     4704.76     4208.39     93.90 o 
   3   3   2    33791.41    33836.64    389.73 o 
   5   3   2     9660.46     9732.56    200.89 o 
   7   3   2    23500.90    24122.79    410.98 o 
   9   3   2     6451.95     6382.79    143.49 o 
  11   3   2     1730.63     1731.95     89.93 o 
  13   3   2     1743.30     1697.27    154.37 o 
  15   3   2      567.95      679.56    106.08 o 
 -16   4   2      133.19      136.56     51.41 o 
 -14   4   2     2579.90     2526.93    194.97 o 
 -12   4   2     4953.80     4773.01    249.39 o 
 -10   4   2    12960.95    12524.31    274.86 o 
  -8   4   2     5272.59     5486.01    104.37 o 
  -6   4   2      449.10      516.25     51.96 o 
  -4   4   2     1230.40     1154.65     72.63 o 
  -2   4   2     8564.49     8766.81    230.91 o 
   2   4   2     6956.56     6919.38     93.78 o 
   4   4   2     1168.91     1066.51     41.06 o 
   6   4   2    21660.35    21724.79    405.17 o 
   8   4   2    10903.18    11536.94    360.55 o 
  10   4   2     4291.01     4008.56    212.68 o 
  12   4   2      750.89      845.34    104.42 o 
  14   4   2     2398.35     2559.36    202.36 o 
  16   4   2      549.59      553.86    101.09 o 
 -15   5   2     1148.44     1254.18    141.07 o 
 -13   5   2     2793.59     2806.01    197.07 o 
 -11   5   2     2976.15     2636.10    167.42 o 
  -9   5   2    11300.26    11708.26    218.61 o 
  -7   5   2     4244.85     4758.59    173.77 o 
  -5   5   2    12758.48    13283.76    257.34 o 
  -3   5   2    10371.03    10730.01    286.29 o 
  -1   5   2      342.69      280.09     35.35 o 
   1   5   2      998.71      885.77     40.24 o 
   3   5   2     4549.77     5367.47    105.43 o 
   5   5   2    12902.49    13301.29    203.22 o 
   7   5   2     4677.71     4647.14    191.82 o 
   9   5   2    11517.15    11406.51    382.04 o 
  11   5   2      638.85      778.60     96.68 o 
  13   5   2     2168.77     2117.27    178.11 o 
  15   5   2     2617.66     2957.50    230.56 o 
 -16   6   2      135.57      162.40     57.02 o 
 -14   6   2     1250.73     1293.58    138.91 o 
 -12   6   2     4977.34     5432.09    269.15 o 
 -10   6   2     3841.51     4158.09    193.93 o 
  -8   6   2     5410.15     5648.61    164.18 o 
  -6   6   2     3529.13     3740.53    171.71 o 
  -4   6   2    21429.01    21943.45    525.10 o 
  -2   6   2    19220.94    20280.51    478.15 o 
   0   6   2     4291.75     4171.67     91.46 o 
   2   6   2     2719.18     2307.54    101.09 o 
   4   6   2      362.69      392.78     28.07 o 
   6   6   2     3831.03     3852.20     98.22 o 
   8   6   2     4757.03     4656.65    218.85 o 
  10   6   2      331.62      433.88     71.28 o 
  12   6   2     4974.07     4879.98    269.26 o 
  14   6   2     1583.51     1845.34    175.27 o 
 -15   7   2       80.15       -9.53     27.00 o 
 -13   7   2     1291.35     1385.61    137.65 o 
 -11   7   2     3773.16     3764.02    134.93 o 
  -9   7   2      398.23      365.94     59.56 o 
  -7   7   2     7316.68     7730.07    284.33 o 
  -5   7   2     4881.90     4691.25    145.32 o 
  -3   7   2    23977.48    23321.35    572.18 o 
  -1   7   2     4334.23     4340.78    179.93 o 
   3   7   2     5170.58     5265.35    195.96 o 
   5   7   2     4062.39     4361.44    122.59 o 
   7   7   2     7625.98     8149.77    293.53 o 
   9   7   2     1010.69     1125.29    107.25 o 
  11   7   2     1249.50     1265.16    127.37 o 
  13   7   2      448.41      603.81     97.62 o 
  15   7   2     2463.75     2685.09    222.62 o 
 -14   8   2      339.65      272.17     65.08 o 
 -12   8   2     1352.62     1251.37    127.11 o 
 -10   8   2      756.62      728.62     49.58 o 
  -6   8   2     4579.86     4639.06    154.67 o 
  -4   8   2    10918.03    11163.22    348.77 o 
  -2   8   2     7430.06     6965.48    253.36 o 
   0   8   2     4332.19     4724.77    132.00 o 
   2   8   2     1318.02     1272.19     75.11 o 
   4   8   2     5213.92     5588.01    143.58 o 
   6   8   2     5295.00     5786.91    244.14 o 
   8   8   2     1064.86     1097.65    104.87 o 
  10   8   2      627.45      602.48     54.51 o 
  12   8   2      901.92      884.17     70.46 o 
  14   8   2     2407.92     2689.20    218.23 o 
 -13   9   2     1199.60     1117.12    126.71 o 
 -11   9   2      162.21      226.88     55.29 o 
  -7   9   2      832.42      609.20     83.81 o 
  -5   9   2    11411.19    11230.80    384.13 o 
  -3   9   2     6322.29     6570.93    186.10 o 
  -1   9   2     7776.84     8017.72    150.17 o 
   1   9   2     4406.43     4621.17    207.63 o 
   3   9   2      993.28      944.44     45.46 o 
   5   9   2    11454.72    12129.20    207.59 o 
   7   9   2      360.76      409.79     58.59 o 
   9   9   2      427.16      468.79     48.43 o 
  11   9   2      176.97      153.73     30.06 o 
  13   9   2     1595.09     1705.07    103.85 o 
 -12  10   2      395.03      308.35     65.36 o 
 -10  10   2      117.84       89.01     37.24 o 
  -6  10   2      384.04      424.84     70.82 o 
  -4  10   2     4207.47     4077.69    217.86 o 
  -2  10   2     2563.97     2532.34     93.82 o 
   0  10   2     3501.10     3654.33    103.27 o 
   2  10   2     3359.72     3440.17    126.57 o 
   4  10   2    12568.57    12486.66    213.34 o 
   6  10   2     4086.29     4194.69    191.97 o 
   8  10   2      733.00      689.62     81.07 o 
  10  10   2       73.07       73.36     34.15 o 
  12  10   2      198.54      286.11     55.45 o 
 -13  11   2     4047.31     3667.74    241.77 o 
 -11  11   2      582.69      587.80     87.88 o 
  -7  11   2     1244.40     1407.14    137.42 o 
  -5  11   2      631.00      723.36     94.51 o 
  -3  11   2     1892.63     2050.34    154.01 o 
  -1  11   2     1035.20     1189.34     83.51 o 
   1  11   2     1614.89     1837.40    139.18 o 
   3  11   2     9659.23     9400.46    347.62 o 
   5  11   2     3038.46     3081.92    173.17 o 
   7  11   2     3811.74     3932.38    209.29 o 
   9  11   2      146.20      183.64     32.87 o 
  11  11   2      545.30      505.46     77.72 o 
 -12  12   2     1629.55     1557.53    149.96 o 
 -10  12   2      196.92      218.39     50.52 o 
  -8  12   2      843.08      797.31    110.19 o 
  -6  12   2     5112.68     5354.77    282.95 o 
  -4  12   2      705.44      735.57     99.73 o 
  -2  12   2     1287.24     1232.69     68.32 o 
   0  12   2      360.00      272.90     58.27 o 
   2  12   2     4441.19     4847.86    243.68 o 
   4  12   2     4977.29     4712.34    240.63 o 
   6  12   2     4992.71     5117.68    253.93 o 
   8  12   2     1477.73     1349.53    125.61 o 
  10  12   2      392.12      398.59     70.23 o 
 -11  13   2     1407.77     1342.38    137.21 o 
  -7  13   2      483.46      486.65     90.49 o 
  -5  13   2     2200.39     2333.26    186.74 o 
  -3  13   2     1844.03     1982.26    167.28 o 
  -1  13   2      136.43      230.35     58.45 o 
   1  13   2     2559.11     2667.44    186.45 o 
   3  13   2     3282.49     3288.70    208.37 o 
   5  13   2     2785.63     2772.68    188.67 o 
   7  13   2     1240.73     1268.12    127.51 o 
   9  13   2     1163.83     1078.99    118.92 o 
  11  13   2     4095.92     3463.43    222.27 o 
  -8  14   2     2371.15     2393.20    209.01 o 
  -6  14   2     1553.53     1611.43    165.34 o 
  -4  14   2     2545.49     2584.17    202.97 o 
  -2  14   2      226.97      233.19     63.32 o 
   0  14   2     1528.25     1399.54    141.28 o 
   2  14   2      584.50      666.56     96.85 o 
   4  14   2     2529.65     2831.74    199.98 o 
   6  14   2     1263.00     1423.86    141.34 o 
   8  14   2      246.52      289.24     64.53 o 
  -7  15   2     2553.67     2712.55    227.19 o 
  -5  15   2     2581.62     2865.12    225.72 o 
  -3  15   2      595.06      661.30    103.95 o 
  -1  15   2      221.45      299.54     72.38 o 
   1  15   2      254.87      324.46     70.76 o 
   3  15   2     1365.00     1286.80    141.25 o 
   5  15   2     1277.90     1234.88    138.14 o 
   7  15   2       75.85       88.05     35.03 o 
  -4  16   2      597.15      686.68    111.06 o 
  -2  16   2      838.68      814.61    121.16 o 
   0  16   2     1388.18     1345.77    151.06 o 
   2  16   2     2492.68     2272.61    197.63 o 
   4  16   2      204.50      202.49     62.60 o 
   6  16   2      166.19      175.40     57.06 o 
   1   0   3     9792.48    12064.75    259.65 o 
   3   0   3    27759.51    27836.37    390.48 o 
   5   0   3    15977.32    15993.97    207.96 o 
   7   0   3    33325.64    32973.54    278.52 o 
   9   0   3     9312.03     9048.43    175.62 o 
  11   0   3     7420.45     7035.24    148.56 o 
  13   0   3     3713.86     3556.53    171.94 o 
  15   0   3     3498.36     3429.49    240.29 o 
 -16   1   3     3426.79     3548.67    252.98 o 
 -14   1   3     8244.30     8224.99    371.12 o 
 -12   1   3     6051.31     6333.68    288.01 o 
 -10   1   3     9666.52     9371.00    179.50 o 
  -8   1   3    10699.08    10410.23    208.58 o 
  -6   1   3    17992.20    19157.55    373.23 o 
  -4   1   3    28947.57    29162.57    407.27 o 
  -2   1   3   105272.98   107119.71   1365.91 o 
   0   1   3     9807.64    12006.34    252.61 o 
   2   1   3    16201.08    16483.98    201.46 o 
   4   1   3    11353.75    10736.49    240.85 o 
   6   1   3     6144.14     6109.80    328.46 o 
   8   1   3    12264.00    11292.25    233.36 o 
  10   1   3    14940.00    14443.01    432.16 o 
  12   1   3     6672.18     6495.71    189.06 o 
  14   1   3     2599.67     2667.54    202.53 o 
  16   1   3     3152.01     3277.33    244.69 o 
 -15   2   3     3334.16     3256.88    232.52 o 
 -13   2   3     6911.45     7023.01    204.69 o 
 -11   2   3     9324.26     9240.75    226.74 o 
  -9   2   3    10534.69    10259.08    227.65 o 
  -7   2   3    11954.83    12190.52    228.40 o 
  -5   2   3    33642.41    34611.60    782.00 o 
  -3   2   3    10693.15    11964.26    283.16 o 
   1   2   3   105615.97   108733.59   1366.87 o 
   3   2   3    44126.55    45112.36    491.68 o 
   5   2   3    21421.52    21676.55    455.13 o 
   7   2   3     7147.26     7263.60    145.56 o 
   9   2   3     8498.23     8752.73    173.48 o 
  11   2   3     3848.10     3880.02    335.71 o 
  13   2   3    11077.37    10358.36    264.31 o 
  15   2   3     3074.20     3392.87    242.69 o 
 -16   3   3     2474.62     2323.60    203.89 o 
 -14   3   3     5250.70     5722.90    299.56 o 
 -12   3   3     6759.44     6660.19    238.47 o 
 -10   3   3     7034.40     7033.08    178.96 o 
  -8   3   3     8269.56     8311.39    258.91 o 
  -6   3   3    11729.21    11220.36    176.48 o 
  -4   3   3    27749.33    28495.43    585.51 o 
  -2   3   3    44070.15    43665.66    859.75 o 
   0   3   3    26327.70    26406.44    550.34 o 
   2   3   3    11878.63    12966.15    202.58 o 
   4   3   3    40019.53    40306.90    462.70 o 
   6   3   3    23560.19    23112.29    392.64 o 
   8   3   3    17602.59    17899.99    275.09 o 
  10   3   3     7169.53     7235.08    196.14 o 
  12   3   3     6065.58     5869.20    316.61 o 
  14   3   3     3153.00     3177.26    224.10 o 
  16   3   3     2903.19     2800.26    227.61 o 
 -15   4   3     2187.90     2242.29    190.94 o 
 -13   4   3     3560.11     3631.40    225.41 o 
 -11   4   3     9585.57     9253.81    318.55 o 
  -9   4   3     6433.42     6408.40    173.10 o 
  -7   4   3    17395.46    17076.06    265.90 o 
  -5   4   3     3965.89     3918.94    145.48 o 
  -3   4   3    39570.33    40070.18    808.42 o 
  -1   4   3    11728.81    11401.07    278.37 o 
   1   4   3    28748.78    28889.38    418.32 o 
   3   4   3    27386.18    28274.19    341.50 o 
   5   4   3     5788.54     5489.14    105.31 o 
   7   4   3    15811.34    16677.36    318.75 o 
   9   4   3     8836.60     8664.71    316.52 o 
  11   4   3    14478.08    13871.83    315.96 o 
  13   4   3     4508.64     4707.32    267.60 o 
  15   4   3     4370.37     4485.68    283.14 o 
 -16   5   3     5278.76     5253.02    313.29 o 
 -14   5   3     3336.80     3204.10    223.98 o 
 -12   5   3     4845.04     4988.22    258.63 o 
 -10   5   3     4115.79     4161.34    146.55 o 
  -8   5   3    20761.90    20706.67    277.04 o 
  -6   5   3    13603.80    13623.78    360.56 o 
  -4   5   3     5382.68     5083.26    185.15 o 
  -2   5   3    22071.63    22396.84    498.24 o 
   0   5   3    16258.09    16434.69    268.19 o 
   2   5   3    33768.96    35780.21    507.49 o 
   4   5   3     3538.44     3293.21     78.86 o 
   6   5   3    19867.81    20029.46    281.60 o 
   8   5   3     8168.55     8211.11    214.95 o 
  10   5   3     8104.97     7948.35    319.66 o 
  12   5   3     9443.99     9329.97    382.33 o 
  14   5   3     3065.67     3278.19    233.58 o 
 -15   6   3     5632.00     5183.25    303.47 o 
 -13   6   3     7440.18     7286.97    333.58 o 
 -11   6   3     3587.63     3695.91    213.44 o 
  -9   6   3     6254.09     6386.86    125.65 o 
  -7   6   3    13147.44    13110.11    302.75 o 
  -5   6   3    19527.29    19967.98    497.22 o 
  -3   6   3    23684.17    24159.70    551.88 o 
  -1   6   3     5624.65     5766.99    203.38 o 
   1   6   3    18177.76    19513.08    315.20 o 
   3   6   3    11809.48    11426.57    196.76 o 
   5   6   3    13150.38    12912.00    206.08 o 
   7   6   3     8406.59     8185.40    159.21 o 
   9   6   3     6908.60     7113.37    289.54 o 
  11   6   3     5115.56     4879.17    257.46 o 
  13   6   3     2576.18     2751.06    205.13 o 
  15   6   3     2533.15     2362.48    209.53 o 
 -14   7   3     3748.64     3934.00    249.78 o 
 -12   7   3     8304.82     8187.49    351.57 o 
 -10   7   3     7062.24     6954.98    230.57 o 
  -8   7   3    10404.92    10865.80    347.01 o 
  -6   7   3     8312.81     8226.02    286.34 o 
  -4   7   3    15692.86    16305.23    440.29 o 
   0   7   3    33016.92    32016.17    226.38 o 
   2   7   3    12208.90    12508.08    232.97 o 
   4   7   3    16989.26    16993.08    249.81 o 
   6   7   3    12344.20    12696.21    238.88 o 
   8   7   3     4862.22     4892.81    226.57 o 
  10   7   3    11406.50    11358.78    409.79 o 
  12   7   3     2772.05     2920.29    123.70 o 
  14   7   3     3752.10     4336.74    276.14 o 
 -15   8   3     2092.17     2132.86    189.07 o 
 -13   8   3     3775.70     3421.65    227.75 o 
 -11   8   3     4276.55     4032.85    230.21 o 
  -5   8   3     8710.54     8873.66    225.16 o 
  -3   8   3    17572.27    18173.46    482.05 o 
  -1   8   3    12549.16    11959.41    353.83 o 
   3   8   3     8552.42     8641.17    193.08 o 
   5   8   3    20833.30    20704.41    549.84 o 
   7   8   3     9757.47     8866.63    324.63 o 
   9   8   3     8884.76     8672.03    338.30 o 
  11   8   3     3919.98     3953.97    146.67 o 
  13   8   3     3777.85     3937.72    417.41 o 
 -14   9   3     1708.01     1815.32    168.92 o 
 -12   9   3     5072.69     4979.76    272.84 o 
 -10   9   3     4527.70     4512.68    238.70 o 
  -6   9   3     6587.83     6620.40    289.00 o 
  -4   9   3     8572.20     8170.44    313.93 o 
  -2   9   3     8784.38     9245.57    226.29 o 
   0   9   3     9335.56     8904.66    231.90 o 
   2   9   3    10680.82    10379.83    289.08 o 
   4   9   3     6210.47     6421.17    166.17 o 
   6   9   3     6504.79     6602.80    248.66 o 
   8   9   3    10926.97    11027.21    258.61 o 
  10   9   3     3223.19     3318.96    148.76 o 
  12   9   3     6833.88     6767.20    211.46 o 
  14   9   3     1914.51     1767.96    178.01 o 
 -13  10   3     4529.95     4067.29    256.83 o 
 -11  10   3     2711.50     2483.60    183.04 o 
  -7  10   3    11108.32    11970.61    429.15 o 
  -5  10   3     7461.24     7858.98    324.79 o 
  -3  10   3     7654.86     7643.25    307.06 o 
  -1  10   3    14551.81    14045.95    290.58 o 
   1  10   3    10165.90     9983.99    340.19 o 
   3  10   3     6763.45     6952.48    187.04 o 
   5  10   3     3671.06     3774.57    192.42 o 
   7  10   3     7271.21     7325.28    280.02 o 
   9  10   3     4559.71     4608.33    219.08 o 
  11  10   3     5109.84     5455.69    187.87 o 
  13  10   3     3183.82     3112.93    232.30 o 
 -12  11   3     2803.37     2588.69    195.95 o 
  -6  11   3     5098.43     5160.68    269.52 o 
  -4  11   3    14082.75    14022.51    468.53 o 
  -2  11   3     3815.62     3961.24    241.47 o 
   0  11   3     7702.57     7667.29    161.75 o 
   2  11   3     9530.31     9823.36    348.80 o 
   4  11   3     9356.67     8569.77    326.67 o 
   6  11   3     3822.26     3920.28    205.71 o 
   8  11   3     4507.71     4516.13    150.91 o 
  10  11   3     2627.96     2712.79    119.74 o 
 -11  12   3     3145.35     2719.49    198.67 o 
  -7  12   3     2521.30     2493.61    194.92 o 
  -5  12   3     9369.56     9150.67    383.96 o 
  -3  12   3     5948.62     6134.16    172.07 o 
  -1  12   3     6495.30     6425.70    160.04 o 
   1  12   3     6038.92     6206.60    281.65 o 
   3  12   3     6505.46     6689.85    293.00 o 
   5  12   3     4991.60     4815.93    242.88 o 
   7  12   3     8443.92     8383.68    334.31 o 
   9  12   3     5513.36     5492.94    175.08 o 
  11  12   3     2838.25     2831.84    186.91 o 
  -6  13   3     2560.93     2440.71    196.61 o 
  -4  13   3     4656.47     4690.12    267.46 o 
  -2  13   3    10821.93    10793.32    419.99 o 
   0  13   3     3799.83     3679.55    223.68 o 
   2  13   3     6564.64     6398.66    303.06 o 
   4  13   3     3232.81     3062.55    200.25 o 
   6  13   3     7381.57     6922.18    311.95 o 
   8  13   3     3887.53     3855.39    224.29 o 
  10  13   3     4645.19     4433.13    245.78 o 
  -7  14   3     3742.19     4193.59    275.29 o 
  -5  14   3     3004.81     3533.81    242.55 o 
  -3  14   3     3403.72     3036.91    220.18 o 
  -1  14   3     2667.59     3020.89    211.95 o 
   1  14   3     8215.46     7993.69    356.93 o 
   3  14   3     4894.70     4950.23    272.45 o 
   5  14   3     3530.84     3477.20    222.00 o 
   7  14   3     3671.38     3663.96    230.33 o 
   9  14   3     1585.41     1305.39    135.82 o 
  -6  15   3     2604.81     2684.26    222.32 o 
  -4  15   3     4378.19     4889.69    296.43 o 
  -2  15   3     3297.75     3915.51    255.75 o 
   0  15   3     3515.02     3796.08    248.27 o 
   2  15   3     3194.38     3372.87    229.48 o 
   4  15   3     2076.95     2270.19    185.93 o 
   6  15   3     5815.09     5324.72    291.90 o 
   8  15   3     2255.31     2202.12    183.83 o 
  -3  16   3     3098.34     2921.99    231.12 o 
  -1  16   3     3234.01     3268.91    241.09 o 
   1  16   3     3355.47     3527.63    246.85 o 
   3  16   3     2302.89     2436.30    201.98 o 
   5  16   3     5351.27     5298.56    303.88 o 
   2  17   3     1421.81     1274.41    152.30 o 
   0   0   4       71.07        1.88      4.76 o 
   2   0   4     3473.00     3388.10     77.22 o 
   4   0   4     4704.72     4516.76     74.41 o 
   6   0   4    10439.12    10600.52    201.66 o 
   8   0   4     2817.19     2939.93     74.34 o 
  10   0   4      846.68      834.48     42.75 o 
  12   0   4     4015.29     3879.13    188.90 o 
  14   0   4     1322.29     1184.74    132.97 o 
  16   0   4      748.66      662.72    107.98 o 
 -15   1   4      331.34      260.00     69.61 o 
 -13   1   4     1439.83     1603.09    132.53 o 
 -11   1   4     3300.67     3457.75    121.04 o 
  -9   1   4     1097.11     1075.45     48.62 o 
  -7   1   4     5723.32     5366.15    107.82 o 
  -5   1   4     4781.88     4562.41    122.80 o 
  -3   1   4     1316.67     1080.33     37.77 o 
  -1   1   4     4898.54     4600.02    120.56 o 
   1   1   4     5083.38     4748.80     90.29 o 
   3   1   4     7653.94     7800.29    120.58 o 
   5   1   4     2134.97     2290.92     63.53 o 
   7   1   4      140.04      166.11     22.42 o 
   9   1   4     3136.95     3351.69     97.23 o 
  11   1   4     5111.15     5049.66    120.83 o 
  13   1   4     5204.10     4724.08    312.35 o 
  15   1   4      753.85      905.96    124.94 o 
 -16   2   4       51.13      137.04     56.50 o 
 -14   2   4      897.66     1001.71    123.75 o 
 -12   2   4      322.23      321.11     37.75 o 
 -10   2   4      479.62      479.59     34.78 o 
  -8   2   4     4409.71     4439.59    120.42 o 
  -6   2   4    11457.09    10644.08    240.78 o 
  -4   2   4    10543.26    10542.06    174.27 o 
  -2   2   4      918.31      948.84     37.03 o 
   2   2   4      829.77      800.04     27.37 o 
   4   2   4    16180.32    16910.00    187.51 o 
   6   2   4     6644.99     6834.05    131.91 o 
   8   2   4     1132.18     1309.63     56.88 o 
  10   2   4      558.37      646.24     80.24 o 
  12   2   4     2217.64     2013.47    102.60 o 
  14   2   4     2881.90     2812.51    210.37 o 
  16   2   4      734.72      611.75    107.11 o 
 -15   3   4      300.56      300.05     74.58 o 
 -13   3   4      181.79      113.63     40.41 o 
 -11   3   4      187.84      218.95     30.12 o 
  -9   3   4      398.73      424.59     38.26 o 
  -7   3   4     2608.41     2594.43    115.88 o 
  -5   3   4    15673.75    15606.94    361.83 o 
  -3   3   4     4778.63     4582.08    141.02 o 
   1   3   4     1330.74     1124.57     36.70 o 
   3   3   4     4570.06     4348.52     78.66 o 
   5   3   4    13881.30    15022.59    204.87 o 
   7   3   4      476.77      475.82     33.01 o 
   9   3   4     2644.99     2603.64    105.75 o 
  11   3   4     1908.00     1815.42    201.21 o 
  13   3   4     1130.46     1115.39    125.80 o 
  15   3   4      664.20      709.50    109.80 o 
 -16   4   4      443.17      420.43     89.58 o 
 -14   4   4      221.81      153.61     53.31 o 
 -12   4   4     1027.04      897.49     66.97 o 
 -10   4   4     1804.42     1794.28     87.98 o 
  -8   4   4     1315.63     1416.34     68.84 o 
  -6   4   4     4977.40     5180.42    180.47 o 
  -4   4   4      561.01      505.08     45.86 o 
  -2   4   4    16306.03    16950.50    388.86 o 
   0   4   4     5053.54     4953.86    110.19 o 
   2   4   4    10367.80    10155.86    146.12 o 
   4   4   4      447.02      360.60     22.03 o 
   6   4   4      610.21      654.26     32.62 o 
   8   4   4     1635.10     1869.30     90.27 o 
  10   4   4     1954.79     1880.44     95.15 o 
  12   4   4     2169.28     2276.04    174.16 o 
  14   4   4      376.83      248.18     64.80 o 
  16   4   4      378.61      428.79     88.65 o 
 -15   5   4     1798.29     1580.97    162.84 o 
 -13   5   4       65.83       88.21     39.26 o 
 -11   5   4     1435.18     1459.93     85.28 o 
  -9   5   4      639.81      608.22     66.97 o 
  -7   5   4     5426.95     5830.41    186.45 o 
  -5   5   4     3066.60     3096.70    137.60 o 
  -3   5   4    13668.50    14253.16    367.48 o 
  -1   5   4     2380.30     2524.94    117.75 o 
   1   5   4     4923.32     4581.84    111.30 o 
   3   5   4    15891.76    15664.97    188.80 o 
   5   5   4     2821.58     2983.26     76.48 o 
   7   5   4      502.03      436.28     29.78 o 
   9   5   4      751.86      691.02     83.38 o 
  11   5   4     1826.88     2057.08    158.77 o 
  13   5   4      682.63      678.93     99.97 o 
  15   5   4      159.12      115.57     50.18 o 
 -14   6   4      701.85      745.12    109.08 o 
 -12   6   4     1946.40     2119.29    168.25 o 
 -10   6   4       87.90       74.06     19.58 o 
  -8   6   4     2864.83     2868.73    153.57 o 
  -6   6   4       65.31       87.17     25.12 o 
  -4   6   4      542.62      649.60     62.56 o 
  -2   6   4     6956.09     7037.40    230.20 o 
   0   6   4    10187.09    10317.44    296.60 o 
   2   6   4    11477.14    10655.86    204.77 o 
   4   6   4     5144.11     5128.30    111.84 o 
   6   6   4       58.10       72.02     13.20 o 
   8   6   4      166.45      136.09     22.95 o 
  10   6   4     2351.90     2181.00    153.64 o 
  12   6   4      653.01      659.64     96.24 o 
  14   6   4      216.94      229.25     62.27 o 
 -15   7   4     1084.38     1234.38    144.92 o 
 -13   7   4     2906.09     2951.99    210.04 o 
 -11   7   4      277.31      353.76     66.29 o 
  -7   7   4      871.28      831.96     80.72 o 
  -5   7   4      435.58      386.59     53.66 o 
  -3   7   4      522.87      535.03     59.15 o 
   1   7   4     5815.42     5667.90    185.28 o 
   3   7   4     2616.06     2513.68     73.76 o 
   5   7   4     5370.74     5753.29    157.24 o 
   7   7   4      923.26     1004.55     89.78 o 
   9   7   4     1785.44     1742.92    135.98 o 
  11   7   4      398.16      565.05     85.69 o 
  13   7   4      261.42      229.22     62.09 o 
  15   7   4      110.17       76.40     40.62 o 
 -14   8   4      925.56      842.59    115.69 o 
 -12   8   4      405.15      435.65     78.42 o 
 -10   8   4     1025.89     1078.92     55.18 o 
  -6   8   4      131.00      132.90     36.16 o 
  -4   8   4     1591.67     1722.69    104.66 o 
  -2   8   4     1211.23     1389.27    102.97 o 
   0   8   4     2656.54     2802.78     81.34 o 
   2   8   4     4542.27     4750.26    175.46 o 
   4   8   4     1251.25     1259.94    101.84 o 
   6   8   4     3082.45     3117.77    160.55 o 
   8   8   4     7804.14     7641.50    299.37 o 
  10   8   4     1413.27     1476.71    134.25 o 
  12   8   4     1551.44     1487.69    139.69 o 
  14   8   4       75.78      108.81     46.63 o 
 -13   9   4     1082.20      987.32    123.36 o 
 -11   9   4      618.75      713.95     97.63 o 
  -5   9   4      684.42      745.79     87.24 o 
  -3   9   4     2774.97     2687.04    113.11 o 
  -1   9   4     2955.82     3274.30    175.64 o 
   1   9   4     1060.41     1034.02     92.29 o 
   3   9   4      347.99      330.32     54.15 o 
   7   9   4     6227.84     6435.04    263.58 o 
   9   9   4     3747.77     3565.74    133.82 o 
  11   9   4     3246.11     3249.53    134.13 o 
  13   9   4      209.14      130.09     45.88 o 
 -12  10   4      239.19      117.43     50.00 o 
  -6  10   4     2270.32     2175.50    159.07 o 
  -4  10   4     1915.09     2001.14    149.72 o 
  -2  10   4      486.69      632.91     80.48 o 
   0  10   4      921.65      958.45     39.92 o 
   2  10   4      438.03      466.75     64.74 o 
   4  10   4     1732.93     1796.22    126.95 o 
   6  10   4      104.81      151.68     37.46 o 
   8  10   4      960.36      945.63     65.23 o 
  10  10   4     3768.24     3772.85    147.52 o 
  12  10   4     1696.01     1736.10    165.37 o 
 -13  11   4      219.36      110.53     35.68 o 
 -11  11   4     1556.44     1483.13    145.07 o 
  -5  11   4     1926.93     1964.15    158.51 o 
  -3  11   4     1906.02     1780.44    145.48 o 
  -1  11   4     4977.16     5091.01    129.45 o 
   1  11   4     3321.77     3477.23    195.46 o 
   3  11   4      155.76      152.27     38.96 o 
   5  11   4     1503.96     1447.26    120.12 o 
   7  11   4      227.76      252.78     33.91 o 
   9  11   4      597.20      559.90     78.55 o 
  11  11   4     1544.63     1697.62     96.31 o 
 -12  12   4      106.10      106.58     46.48 o 
  -6  12   4      713.64      689.75    100.54 o 
  -4  12   4     2255.36     2285.62    175.65 o 
  -2  12   4     2150.80     2059.71     84.59 o 
   0  12   4     3981.72     4100.18    225.88 o 
   2  12   4      270.86      327.17     60.58 o 
   4  12   4      971.84     1042.29    106.63 o 
   6  12   4     2006.81     2024.41     97.32 o 
   8  12   4      468.85      443.95     47.80 o 
  10  12   4      265.37      242.56     49.49 o 
 -11  13   4      282.36      229.01     65.25 o 
  -7  13   4      286.07      255.26     64.30 o 
  -5  13   4      654.58      699.10    100.56 o 
  -3  13   4     1224.04     1123.07    125.28 o 
  -1  13   4     5189.41     4873.04    264.95 o 
   1  13   4     1417.61     1496.86    136.50 o 
   3  13   4      140.68       97.25     34.39 o 
   5  13   4       66.77       14.02     29.96 o 
   7  13   4     2785.16     2846.62    137.83 o 
   9  13   4     1057.92      940.39    107.45 o 
  -6  14   4      257.48      278.80     69.09 o 
  -4  14   4      433.46      362.55     78.22 o 
  -2  14   4     2901.51     2932.13    212.50 o 
   0  14   4     1341.40     1208.08    132.58 o 
   2  14   4      908.17      972.00    115.31 o 
   4  14   4      261.09      200.40     54.72 o 
   6  14   4      670.67      832.85    105.59 o 
   8  14   4      913.38      831.84    106.09 o 
  -5  15   4      160.29      136.85     54.31 o 
  -3  15   4      667.77      677.28    106.08 o 
  -1  15   4      828.82      990.26    125.79 o 
   1  15   4      366.36      276.79     64.60 o 
   3  15   4      295.86      169.11     52.80 o 
   5  15   4     1901.28     1648.30    157.89 o 
   7  15   4     1095.47     1077.10    127.29 o 
  -4  16   4      381.77      384.40     87.76 o 
  -2  16   4      703.92      579.16    101.24 o 
   0  16   4      757.54      760.24    114.97 o 
   2  16   4       78.06      124.46     50.76 o 
   4  16   4      506.95      430.84     85.78 o 
   1   0   5     2235.91     1797.06     55.65 o 
   3   0   5     2103.68     2097.76     64.53 o 
   5   0   5    10742.67    10093.34    141.01 o 
   7   0   5    13617.70    13703.64    196.32 o 
   9   0   5     5817.36     5803.67    105.98 o 
  11   0   5     4774.88     4605.86    137.33 o 
  13   0   5     1930.09     1992.90    166.90 o 
  15   0   5     2880.92     3165.38    233.49 o 
 -16   1   5     2119.30     2165.79    197.15 o 
 -14   1   5     4073.92     3791.52    245.04 o 
 -12   1   5     1163.59     1242.48    117.12 o 
 -10   1   5     4059.55     4026.53    104.01 o 
  -8   1   5     9416.64     9448.51    143.37 o 
  -6   1   5    17900.68    17878.96    274.24 o 
  -4   1   5    14347.60    13954.34    211.17 o 
  -2   1   5    10173.37     8917.38    143.32 o 
   0   1   5     2573.18     2164.87     56.60 o 
   2   1   5    19231.26    18837.81    408.06 o 
   4   1   5     9424.39     9494.76    149.08 o 
   6   1   5     4774.79     4762.07    103.56 o 
   8   1   5     2421.21     2597.15     76.86 o 
  10   1   5     5071.49     5050.30    120.56 o 
  12   1   5     4271.39     4323.99    134.13 o 
  14   1   5     2673.49     2637.05    201.13 o 
  16   1   5     1783.83     1920.12    186.24 o 
 -15   2   5     4780.08     5075.90    297.84 o 
 -13   2   5     5000.32     5215.07    278.27 o 
 -11   2   5     1247.73     1218.64     69.32 o 
  -9   2   5     4021.77     3853.66     98.68 o 
  -7   2   5     5491.72     5080.65    171.38 o 
  -5   2   5    28668.24    28578.54    414.39 o 
  -3   2   5     1528.67     1369.50     49.85 o 
  -1   2   5    18600.04    17795.80    379.44 o 
   1   2   5    10168.88     9027.90    120.25 o 
   3   2   5    22471.27    22432.22    233.79 o 
   5   2   5    25746.38    26228.53    555.80 o 
   7   2   5     1275.94     1186.57     52.14 o 
   9   2   5     6811.39     6759.80    151.92 o 
  11   2   5     1354.03     1381.58     57.56 o 
  13   2   5     3854.84     3792.67    235.54 o 
  15   2   5     3306.98     3498.99    245.80 o 
 -16   3   5     1414.15     1434.76    160.07 o 
 -14   3   5     2302.59     2042.90    179.98 o 
 -12   3   5     2092.60     2037.93     98.40 o 
 -10   3   5     5760.66     5985.60    165.96 o 
  -8   3   5     7633.58     7438.62    143.99 o 
  -6   3   5    13574.19    13216.68    231.42 o 
  -4   3   5    11953.38    11529.83    193.36 o 
   2   3   5     1365.22     1176.11     39.46 o 
   4   3   5    32850.89    34417.43    401.89 o 
   6   3   5     1261.51     1136.77     35.01 o 
   8   3   5     1340.06     1388.51     60.67 o 
  10   3   5     2498.09     2582.74    112.32 o 
  12   3   5     3877.92     3804.27    227.09 o 
  14   3   5     5838.71     5848.94    314.67 o 
  16   3   5     1453.72     1427.01    163.45 o 
 -15   4   5     3907.70     4262.03    271.17 o 
 -13   4   5     1369.06     1379.38    138.31 o 
 -11   4   5     1531.99     1516.55     82.73 o 
  -9   4   5     4011.31     4111.49    132.22 o 
  -7   4   5     5800.33     5759.85    169.33 o 
  -5   4   5    12279.55    12312.01    311.30 o 
  -3   4   5    32532.20    34285.79    708.44 o 
  -1   4   5     9123.96     9317.04    258.84 o 
   1   4   5    14367.88    13552.38    180.02 o 
   3   4   5    11898.73    11671.22    167.25 o 
   5   4   5     1686.56     1612.16     49.61 o 
   7   4   5     5049.26     5113.22    106.37 o 
   9   4   5      192.45      174.21     28.07 o 
  11   4   5     4254.14     4218.85    229.54 o 
  13   4   5     2438.93     2642.63    197.39 o 
  15   4   5     1048.22     1090.07    137.27 o 
 -14   5   5     1366.65     1586.53    156.77 o 
 -12   5   5     1834.88     1990.68    161.92 o 
 -10   5   5     3973.16     3842.68    136.41 o 
  -8   5   5     6644.85     6615.43    234.72 o 
  -6   5   5     9466.73     9483.23    278.25 o 
  -4   5   5     1618.46     1503.22     89.75 o 
  -2   5   5    25148.43    25747.56    582.83 o 
   0   5   5    10268.42     9800.93    193.57 o 
   2   5   5    28923.65    28908.13    384.56 o 
   4   5   5    12076.23    12010.99    182.44 o 
   6   5   5    11605.16    11845.53    245.95 o 
   8   5   5     2734.14     2732.46     91.05 o 
  10   5   5     1183.07     1241.33     71.17 o 
  12   5   5     2471.48     2564.76    187.37 o 
  14   5   5     1039.11     1076.64    132.58 o 
 -15   6   5      817.68      837.51    120.21 o 
 -13   6   5      617.89      723.01    101.52 o 
 -11   6   5      805.07      873.69    102.64 o 
  -9   6   5     7290.41     6992.73    259.72 o 
  -7   6   5    13439.19    13636.94    380.68 o 
  -5   6   5    11330.78    11557.47    334.63 o 
  -3   6   5     1127.65     1028.78     79.20 o 
  -1   6   5     4926.48     5075.52    189.25 o 
   1   6   5    17723.50    17439.70    303.64 o 
   3   6   5    13409.76    13167.75    194.07 o 
   5   6   5     9188.20     9216.53    161.51 o 
   7   6   5     9274.59     8946.52    194.90 o 
   9   6   5     6693.13     6796.77    170.91 o 
  11   6   5     4464.25     4575.40    233.43 o 
  13   6   5     2538.55     2594.56    199.66 o 
  15   6   5      628.85      587.28    104.21 o 
 -14   7   5     2819.51     2892.31    219.51 o 
 -10   7   5     2876.43     3128.77    194.03 o 
  -8   7   5     3487.30     3582.28    178.38 o 
  -6   7   5     9516.74     9565.63    307.67 o 
  -4   7   5     5192.09     5276.52    207.84 o 
   2   7   5     5377.93     5143.53    135.16 o 
   4   7   5     5925.87     5882.78    106.92 o 
   6   7   5    12919.71    13086.73    256.41 o 
   8   7   5     1823.68     1711.67     78.49 o 
  10   7   5     6927.33     2645.53   3281.82 o 
  12   7   5     3391.62     3297.90    219.06 o 
  14   7   5     2234.70     2636.04    213.86 o 
 -13   8   5     1451.37     1447.54    148.40 o 
 -11   8   5     5215.51     4891.71    264.93 o 
  -5   8   5     2939.25     2703.65    152.03 o 
  -3   8   5     1127.48     1225.48     71.94 o 
   3   8   5     7551.24     7674.70    281.09 o 
   5   8   5     6625.70     6936.62    241.23 o 
   7   8   5     2998.24     2971.34    167.75 o 
   9   8   5     3345.86     3332.76    194.78 o 
  11   8   5     2692.18     2477.47    181.79 o 
  13   8   5     3316.47     3525.82    238.34 o 
 -14   9   5      996.70     1010.25    132.07 o 
 -12   9   5     3868.56     3944.86    243.70 o 
  -4   9   5      312.37      237.26     49.22 o 
  -2   9   5     6828.52     7308.68    279.77 o 
   0   9   5     6096.91     5787.69    330.76 o 
   8   9   5     1741.36     1604.43    127.61 o 
  10   9   5     1456.14     1443.81     84.29 o 
  12   9   5     2215.85     1959.66    172.24 o 
  14   9   5     1327.13     1461.92    163.12 o 
 -13  10   5     1431.13     1183.46    139.73 o 
 -11  10   5     3455.33     3301.44    220.83 o 
  -5  10   5     1031.61     1163.08    117.61 o 
  -3  10   5     2296.09     2351.36    161.19 o 
  -1  10   5     5403.22     5295.26    162.33 o 
   1  10   5     4009.26     4056.70    202.02 o 
   3  10   5     5986.63     6133.92    250.65 o 
   5  10   5     3890.38     3802.83    189.05 o 
   7  10   5     3076.55     3134.76    120.23 o 
   9  10   5     2792.08     2663.37     96.42 o 
  11  10   5     2372.38     2276.79    113.39 o 
  13  10   5     1568.11     1792.16    174.76 o 
 -12  11   5      867.57      716.35    105.04 o 
  -6  11   5     4306.97     4694.84    246.42 o 
  -4  11   5     3837.26     3728.11    222.30 o 
  -2  11   5     1547.38     1496.74    131.09 o 
   0  11   5     5004.16     5265.33    246.00 o 
   2  11   5     1255.23     1310.80    114.89 o 
   4  11   5     1398.86     1340.63    114.91 o 
   6  11   5      750.99      865.87     62.04 o 
   8  11   5     5419.88     5537.41    172.59 o 
  10  11   5     3475.35     3567.71    141.37 o 
 -11  12   5     1180.26     1148.40    131.84 o 
  -5  12   5     2413.91     2413.38    186.08 o 
  -3  12   5     3614.20     3643.99    222.86 o 
  -1  12   5     4343.33     4225.45    321.24 o 
   1  12   5     1341.45     1425.85    127.61 o 
   3  12   5     2241.01     2356.18    162.38 o 
   5  12   5     1601.53     1662.72    132.84 o 
   7  12   5     1012.45      916.91     67.57 o 
   9  12   5     3907.18     4004.38    151.42 o 
  -6  13   5     2455.60     2559.71    202.29 o 
  -4  13   5     2317.70     2491.49    194.65 o 
  -2  13   5     3831.99     3653.04    230.07 o 
   0  13   5     1876.41     1917.04    160.29 o 
   2  13   5     5047.37     4984.50    260.51 o 
   4  13   5     1428.17     1390.68    130.60 o 
   6  13   5      749.58      731.62     60.72 o 
   8  13   5     1487.43     1433.39    116.61 o 
  -5  14   5      964.30     1238.87    142.70 o 
  -3  14   5     5864.97     6049.90    318.32 o 
  -1  14   5     2639.55     2709.63    201.68 o 
   1  14   5     3881.96     3816.36    236.74 o 
   3  14   5     2142.51     2146.24    171.83 o 
   5  14   5     1369.81     1437.46    140.13 o 
   7  14   5     2977.51     2884.24    200.53 o 
   9  14   5     1088.01      800.21    102.50 o 
  -6  15   5      657.79      860.46    126.93 o 
  -4  15   5      961.59      865.05    122.24 o 
  -2  15   5     3465.00     3486.64    241.95 o 
   0  15   5     2780.30     3170.21    226.28 o 
   2  15   5     4667.07     4864.39    280.27 o 
   4  15   5     3661.46     3878.74    244.54 o 
   6  15   5      886.50      893.56    114.54 o 
  -3  16   5     1583.05     1883.22    185.35 o 
  -1  16   5     1884.13     1840.70    181.25 o 
   1  16   5     2074.88     1984.93    184.56 o 
   3  16   5     1312.33     1312.64    147.71 o 
   5  16   5     2799.12     2432.82    199.86 o 
   0   0   6     1378.52     1664.16     77.94 o 
   2   0   6     4165.54     4040.51    144.96 o 
   4   0   6    13874.55    13699.05    241.25 o 
   6   0   6    18946.60    18322.18    291.72 o 
   8   0   6    13101.69    12978.03    173.61 o 
  10   0   6     7460.98     7153.56    140.21 o 
  12   0   6    10705.03    10512.85    231.90 o 
  14   0   6    10589.92    10773.99    441.48 o 
  16   0   6     2096.79     2320.05    206.00 o 
 -15   1   6     5826.03     5558.21    315.06 o 
 -13   1   6     7629.51     8045.47    358.71 o 
 -11   1   6     3997.57     3834.75    122.14 o 
  -9   1   6    10588.31    10757.92    181.84 o 
  -7   1   6    27944.11    27747.27    471.45 o 
  -5   1   6    57684.56    59492.38   1408.56 o 
  -3   1   6    22295.09    22667.12    488.04 o 
  -1   1   6      978.82     1079.05     57.99 o 
   1   1   6     1209.18     1366.72     48.07 o 
   3   1   6    25660.54    26851.61    407.22 o 
   5   1   6    15043.56    14478.60    215.30 o 
   7   1   6     5884.41     5472.28     87.27 o 
   9   1   6     5914.38     5819.50    180.40 o 
  11   1   6     3895.97     3782.69     98.39 o 
  13   1   6    11172.38    11104.09    431.18 o 
  15   1   6     7401.55     7459.72    372.45 o 
 -16   2   6     3482.64     3843.33    268.73 o 
 -14   2   6     6038.28     5626.67    306.51 o 
 -12   2   6     2854.71     2681.56    108.14 o 
 -10   2   6     8693.13     8428.25    258.23 o 
  -8   2   6     6909.49     6771.15    171.54 o 
  -6   2   6    38582.13    39294.18    584.97 o 
  -4   2   6    49228.41    49494.30    950.95 o 
  -2   2   6    22948.13    23534.39    559.03 o 
   0   2   6     4222.78     4094.99    153.69 o 
   2   2   6    21981.27    22763.24    377.41 o 
   4   2   6    22102.55    23573.79    379.45 o 
   6   2   6     5704.62     5779.67    122.93 o 
   8   2   6     2284.96     2233.17     54.05 o 
  10   2   6     8110.29     7931.36    147.00 o 
  12   2   6    11183.64    11797.95    243.61 o 
  14   2   6     9169.59     9677.58    416.56 o 
  16   2   6     2504.70     2493.54    216.63 o 
 -15   3   6     3992.15     3974.87    264.92 o 
 -13   3   6     3061.60     3451.48    225.75 o 
 -11   3   6     3073.84     3011.13    113.33 o 
  -9   3   6    11806.36    11469.13    197.89 o 
  -7   3   6    17242.41    16401.26    354.01 o 
  -5   3   6    37316.12    37493.02    419.90 o 
  -3   3   6    18507.62    18526.80    264.68 o 
   1   3   6    23214.30    24355.29    329.36 o 
   3   3   6    17976.02    18053.82    204.57 o 
   5   3   6    11773.51    11717.63    151.63 o 
   7   3   6     2662.36     2773.07     59.65 o 
   9   3   6      824.20      800.55     81.78 o 
  11   3   6     6439.96     6280.13    285.98 o 
  13   3   6    11389.12    11495.48    447.49 o 
  15   3   6     4657.29     4861.17    297.39 o 
 -14   4   6     2880.50     2823.33    214.08 o 
 -12   4   6       86.71      109.98     22.73 o 
 -10   4   6     2836.46     3072.76    114.99 o 
  -8   4   6     9744.49     9633.85    280.90 o 
  -6   4   6    37036.23    36995.43    507.78 o 
  -4   4   6    17582.18    17055.89    409.36 o 
   0   4   6    14022.49    13910.49    336.82 o 
   2   4   6    49472.79    49584.31    556.69 o 
   4   4   6    18570.38    18143.35    239.02 o 
   6   4   6     9766.47    10012.12    142.39 o 
   8   4   6      636.65      651.76     56.55 o 
  10   4   6      920.04      953.53    119.85 o 
  12   4   6     3117.94     3129.23    207.43 o 
  14   4   6     4030.38     4360.63    267.92 o 
 -15   5   6     4544.95     4621.63    290.98 o 
 -13   5   6     1631.65     1755.62    160.65 o 
 -11   5   6     2285.28     2210.14    103.82 o 
  -9   5   6     1881.32     1941.88    117.81 o 
  -7   5   6    18498.17    18563.99    284.76 o 
  -5   5   6    15702.49    16281.93    412.71 o 
  -1   5   6    15005.91    14660.85    375.50 o 
   1   5   6    57149.84    59039.42    659.31 o 
   3   5   6    37324.51    37608.75    443.97 o 
   5   5   6    15939.77    16674.65    281.45 o 
   7   5   6     3664.78     3838.97     92.05 o 
   9   5   6     7006.19     6769.74    159.70 o 
  11   5   6     4406.45     5002.59    138.63 o 
  13   5   6     2693.73     2827.49    207.03 o 
  15   5   6      573.88      506.05     96.39 o 
 -14   6   6     1148.53     1049.20    129.57 o 
 -10   6   6     3822.86     3690.55    139.05 o 
  -8   6   6     5567.18     5175.55    189.73 o 
  -6   6   6    13241.82    13715.81    380.12 o 
  -4   6   6     9889.07    10213.73    300.17 o 
   0   6   6    19589.03    19421.10    362.75 o 
   2   6   6    37966.13    38955.73    550.89 o 
   4   6   6    36794.39    37081.38    453.47 o 
   6   6   6    13284.43    13856.88    218.55 o 
   8   6   6     3192.01     3587.85    126.90 o 
  10   6   6    10150.36     9835.15    219.21 o 
  12   6   6     7091.08     6876.90    180.82 o 
  14   6   6     1792.54     1704.28    168.82 o 
 -15   7   6     3638.79     3604.47    255.87 o 
 -13   7   6     2330.19     2310.26    189.43 o 
 -11   7   6     1240.18     1332.88    133.04 o 
  -9   7   6     3124.80     3058.79    166.54 o 
  -7   7   6     4908.06     5018.65    212.35 o 
  -5   7   6     3498.04     3653.52    171.75 o 
   3   7   6    17570.40    17571.32    372.11 o 
   5   7   6    18471.00    18783.51    274.86 o 
   7   7   6     4960.42     4857.18    136.01 o 
   9   7   6    11056.58    10915.09    237.70 o 
  11   7   6     9606.44     1526.50   4790.07 o 
  13   7   6     4114.94     4141.61    259.27 o 
  15   7   6      853.68      824.67    124.79 o 
 -14   8   6     5183.69     5275.11    306.17 o 
 -12   8   6     4197.90     4092.49    248.84 o 
  -6   8   6     2984.53     3185.82    170.82 o 
  -4   8   6      911.91      945.16     64.04 o 
  -2   8   6     2433.04     2556.81    150.83 o 
   4   8   6     9719.31     9846.46    339.59 o 
   6   8   6     5465.67     5271.49    141.57 o 
   8   8   6    11208.01     4943.20   5188.28 o 
  10   8   6     8663.59     8789.97    351.13 o 
  12   8   6     6552.23     6002.99    308.37 o 
  14   8   6     2746.08     2747.48    219.34 o 
 -13   9   6     3165.10     2999.93    221.70 o 
 -11   9   6     8039.19     7966.15    359.57 o 
  -3   9   6      562.02      557.57     74.81 o 
  -1   9   6     6040.14     6250.30    252.42 o 
   1   9   6    10468.41    10344.68    342.10 o 
   5   9   6     1941.03     2168.81    134.69 o 
   7   9   6     3084.22     2991.80    166.33 o 
   9   9   6    11439.45    11696.45    407.74 o 
  11   9   6     6502.77     6428.97    311.35 o 
  13   9   6     4727.86     4517.20    278.32 o 
 -12  10   6     2008.80     1729.93    166.17 o 
  -4  10   6     1185.77     1106.26    112.58 o 
  -2  10   6     7615.84     7466.57    305.93 o 
   0  10   6     7251.84     7403.56    290.37 o 
   2  10   6     8441.90     8155.60    302.74 o 
   4  10   6     2820.29     2998.92    114.99 o 
   6  10   6     4068.15     3959.59    159.83 o 
   8  10   6     7115.75     7145.94    164.16 o 
  10  10   6    11319.44    10934.23    222.74 o 
  12  10   6     4126.27     4597.09    271.41 o 
  -5  11   6     4775.10     4865.43    261.84 o 
  -3  11   6     6253.30     6060.44    286.33 o 
  -1  11   6     4063.10     4034.46    127.18 o 
   1  11   6     3709.73     3925.04    209.01 o 
   3  11   6     2719.12     2830.75    139.57 o 
   5  11   6     2192.77     2055.83    108.07 o 
   7  11   6     1394.81     1342.13     79.97 o 
   9  11   6     8027.17     8450.24    227.30 o 
  11  11   6     5633.41     5630.60    281.52 o 
  -4  12   6     3120.25     3188.63    213.11 o 
  -2  12   6    11355.17    11600.27    236.26 o 
   0  12   6    10793.18    10797.18    398.11 o 
   2  12   6     2875.49     3059.00    189.32 o 
   4  12   6      116.35      114.01     24.49 o 
   6  12   6      728.94      734.28     60.39 o 
   8  12   6     3938.14     4106.91    153.04 o 
  10  12   6     2187.90     2306.78    167.12 o 
  -5  13   6     2952.36     2940.39    215.07 o 
  -3  13   6    11419.29    11931.60    455.39 o 
  -1  13   6    11280.06    10384.55    412.36 o 
   1  13   6     7476.09     7614.80    336.00 o 
   3  13   6     3260.63     3355.23    206.49 o 
   5  13   6     1654.62     1526.92     89.28 o 
   7  13   6     2370.74     2286.34    112.53 o 
   9  13   6     3070.86     2803.19    185.41 o 
  -4  14   6     3846.89     3837.08    254.29 o 
  -2  14   6     9461.21     9353.05    405.20 o 
   0  14   6    10387.69    10505.69    424.11 o 
   2  14   6     6078.32     5598.70    290.48 o 
   4  14   6     2970.89     3170.89    208.61 o 
   6  14   6     1158.04     1099.87    115.18 o 
   8  14   6     5161.23     4992.81    265.04 o 
  -5  15   6      562.74      668.47    109.32 o 
  -3  15   6     4629.54     4749.27    291.54 o 
  -1  15   6     7470.11     7317.82    358.65 o 
   1  15   6     5729.00     5346.43    299.19 o 
   3  15   6     3980.32     4205.24    257.73 o 
   5  15   6     4603.62     4800.24    271.82 o 
   7  15   6     3559.80     3148.62    216.11 o 
  -2  16   6     2486.51     2562.10    215.90 o 
   0  16   6     2157.23     2189.90    195.20 o 
   2  16   6     3552.99     3523.04    247.94 o 
   4  16   6     3204.19     2832.14    218.01 o 
   1   0   7      961.67      792.90     33.27 o 
   3   0   7     8300.87     8308.63    185.36 o 
   5   0   7     5769.99     5913.76    163.30 o 
   7   0   7      462.99      411.71     17.30 o 
   9   0   7     4951.34     4725.38     89.01 o 
  11   0   7     1315.56     1139.85     54.82 o 
  13   0   7      630.17      869.83    111.10 o 
  15   0   7      237.72      147.52     51.87 o 
 -14   1   7      728.90      883.30    117.70 o 
 -12   1   7       45.71       24.06     24.66 o 
 -10   1   7     8311.33     8252.32    209.74 o 
  -8   1   7     3438.03     3429.04     80.15 o 
  -6   1   7      430.31      532.97     51.97 o 
  -4   1   7     6218.16     6325.00    190.36 o 
  -2   1   7     2777.08     2613.98     93.16 o 
   0   1   7      872.32      743.02     37.07 o 
   2   1   7     1759.37     1800.87     94.13 o 
   4   1   7    10353.58    10342.78    165.95 o 
   6   1   7     2335.89     2419.51     70.30 o 
   8   1   7      187.37      233.28     44.16 o 
  10   1   7     4121.84     4123.55     91.24 o 
  12   1   7      163.66       77.41     34.59 o 
  14   1   7      165.10       70.32     43.54 o 
 -15   2   7     1599.29     1352.88    151.89 o 
 -13   2   7      603.79      644.81     96.04 o 
 -11   2   7     1608.56     1526.69     72.76 o 
  -9   2   7      842.86      804.76     49.20 o 
  -7   2   7     1003.85     1149.58     69.56 o 
  -5   2   7     4466.19     4838.02    142.30 o 
  -3   2   7     2433.01     2177.09     57.87 o 
  -1   2   7     1866.99     1618.16     79.06 o 
   1   2   7     2800.48     2708.80     75.15 o 
   3   2   7    20466.67    21469.52    278.43 o 
   5   2   7     7830.29     7702.95    143.75 o 
   7   2   7     4408.05     4718.24    116.27 o 
   9   2   7     1828.41     1776.60     37.13 o 
  11   2   7       88.42       63.13     12.02 o 
  13   2   7     1355.77     1302.48    138.04 o 
  15   2   7      585.22      664.41    110.41 o 
 -14   3   7      915.49      925.57    121.84 o 
 -12   3   7       85.95      136.26     46.47 o 
 -10   3   7     4822.36     4791.62    135.29 o 
  -8   3   7       26.51       12.58      7.60 o 
  -6   3   7      652.21      577.83     34.29 o 
  -4   3   7      297.74      246.13     17.38 o 
  -2   3   7    20866.98    21174.33    499.29 o 
   0   3   7     8620.95     8320.40    155.29 o 
   2   3   7     2413.51     2187.94     67.41 o 
   4   3   7     7581.93     7895.81    142.33 o 
   6   3   7     2843.09     2886.24     85.28 o 
   8   3   7     1262.83     1193.69     38.20 o 
  10   3   7      120.03      169.10     23.23 o 
  12   3   7     2974.72     2959.34    199.87 o 
  14   3   7       87.03       29.83     30.78 o 
 -15   4   7      929.44     1104.25    140.80 o 
 -13   4   7      566.41      645.00     97.64 o 
 -11   4   7     2381.46     2551.02    106.94 o 
  -9   4   7      585.82      575.56     54.62 o 
  -7   4   7     1710.14     1693.99     94.05 o 
  -5   4   7     2483.83     2688.68     70.52 o 
   1   4   7     6352.78     6656.64    111.48 o 
   3   4   7      255.69      199.66     18.36 o 
   5   4   7     1050.24     1161.10     36.53 o 
   7   4   7      529.31      559.85     25.34 o 
   9   4   7     1096.70     1042.08     44.75 o 
  11   4   7     3664.87     3584.91    100.93 o 
  13   4   7      744.77      708.54    103.39 o 
  15   4   7      574.59      521.50     93.74 o 
 -14   5   7      288.17      221.21     59.72 o 
 -12   5   7       64.50       41.39     25.81 o 
 -10   5   7     2044.97     2133.24    123.36 o 
  -8   5   7     1842.56     1748.64    101.13 o 
  -6   5   7     3896.09     3878.44     92.03 o 
   0   5   7     5937.07     5831.41    219.72 o 
   2   5   7     4305.46     4760.64    105.46 o 
   4   5   7     2522.22     2782.11     70.55 o 
   6   5   7     4531.49     4633.93     99.38 o 
   8   5   7     1180.36     1119.59     50.92 o 
  10   5   7     2263.50     2234.27     78.54 o 
  12   5   7     2746.38     2593.88    190.34 o 
  14   5   7      734.70      699.27    106.96 o 
 -15   6   7      172.92      171.89     57.47 o 
 -13   6   7      300.66      425.06     83.29 o 
 -11   6   7     1049.98     1004.34     81.27 o 
  -9   6   7      373.86      399.75     54.02 o 
  -7   6   7     3988.78     3824.34    171.38 o 
  -5   6   7     4439.38     4401.48    180.93 o 
   1   6   7      475.07      476.83     51.45 o 
   3   6   7      635.47      596.78     35.93 o 
   5   6   7     3928.34     3997.75     94.71 o 
   7   6   7       77.42       85.80     15.58 o 
   9   6   7     3073.06     3079.25    100.12 o 
  11   6   7     1510.08     1580.38     71.37 o 
  13   6   7     1862.74     1927.35    172.61 o 
  15   6   7      687.26      570.62    101.08 o 
 -14   7   7      249.61      253.27     66.24 o 
 -12   7   7     1008.58     1068.28    123.40 o 
  -8   7   7     2406.14     2293.08    132.92 o 
  -6   7   7       74.05       65.75     25.29 o 
   0   7   7      428.93      381.61     23.61 o 
   2   7   7      929.66      952.78     76.79 o 
   4   7   7     1781.34     1861.40     62.77 o 
   6   7   7     4062.33     4140.74    119.11 o 
   8   7   7     3134.71     3241.54    108.09 o 
  10   7   7      575.98      641.09     46.74 o 
  12   7   7      489.57      362.89     70.61 o 
  14   7   7     1442.73     1486.05    158.39 o 
 -13   8   7      593.85      550.79     95.56 o 
 -11   8   7      603.17      515.17     85.06 o 
  -5   8   7     1073.27      964.49     90.07 o 
  -3   8   7     1397.72     1324.09    110.73 o 
  -1   8   7      243.35      298.99     51.51 o 
   5   8   7     1874.74     1938.11     82.09 o 
   7   8   7     2527.37     2530.51    104.12 o 
   9   8   7      304.32       50.65    135.34 o 
  11   8   7       41.20       60.70     34.90 o 
  13   8   7      657.61      670.42    103.74 o 
 -12   9   7     1993.02     1995.89    176.57 o 
  -2   9   7     1779.56     1929.17    137.87 o 
   0   9   7     4889.59     4560.82    209.72 o 
   2   9   7      795.94      708.27     74.03 o 
   4   9   7      642.61      629.91     71.76 o 
   6   9   7      445.52      431.28     42.79 o 
   8   9   7     2209.70     2429.91    113.27 o 
  10   9   7      155.65       92.46     36.42 o 
  12   9   7       91.61      104.18     44.83 o 
 -13  10   7     1473.36     1411.85    154.57 o 
  -3  10   7       85.58      125.71     39.26 o 
  -1  10   7     3974.15     4335.03    216.82 o 
   1  10   7     8139.32     8483.58    312.74 o 
   3  10   7     4760.46     4501.57    147.91 o 
   5  10   7     2098.05     2196.66     99.20 o 
   7  10   7      358.71      358.21     40.44 o 
   9  10   7      347.29      310.03     33.00 o 
  11  10   7      548.77      504.34     84.05 o 
  13  10   7      858.84      911.32    123.83 o 
 -12  11   7      425.39      404.16     80.98 o 
  -4  11   7     3827.50     3859.19    225.70 o 
   0  11   7     1197.24     1041.71    106.49 o 
   2  11   7     1507.96     1377.09    120.10 o 
   4  11   7     2281.49     2462.97    108.98 o 
   6  11   7     1000.24      957.29     87.11 o 
   8  11   7      586.43      500.98     49.75 o 
  10  11   7      117.72       51.86     30.19 o 
  12  11   7      539.89      476.69     60.62 o 
  -3  12   7     2981.24     2854.65    197.99 o 
  -1  12   7      135.91      150.11     43.73 o 
   1  12   7       30.24        5.89     20.44 o 
   3  12   7      115.07       99.82     36.45 o 
   5  12   7       51.16       58.49     19.60 o 
   7  12   7     1002.85     1015.52     72.98 o 
   9  12   7     1867.09     1856.22    101.88 o 
  11  12   7      408.17      386.53     75.78 o 
  -4  13   7      835.01      872.75    114.08 o 
  -2  13   7     1400.10     1417.42    141.61 o 
   0  13   7      624.91      630.58     92.17 o 
   2  13   7      588.06      508.55     80.69 o 
   4  13   7      612.58      579.05     83.97 o 
   6  13   7      285.78      290.70     51.46 o 
   8  13   7      543.34      489.15     52.59 o 
  -5  14   7      776.96      914.07    124.54 o 
  -3  14   7       71.47       45.39     26.92 o 
  -1  14   7      181.40      155.12     51.34 o 
   1  14   7      758.76      758.61    103.25 o 
   3  14   7      965.01      800.06    105.56 o 
   5  14   7      291.20      262.82     59.64 o 
   7  14   7      221.28      250.50     57.97 o 
  -4  15   7      574.90      731.67    112.00 o 
  -2  15   7      530.32      758.59    113.47 o 
   0  15   7      246.83      160.53     52.44 o 
   2  15   7     1605.69     1576.28    156.40 o 
   4  15   7      973.61     1051.90    126.18 o 
   6  15   7      195.41      209.19     55.48 o 
  -3  16   7      958.03      910.14    129.77 o 
  -1  16   7        7.10      -28.03     28.23 o 
   1  16   7       96.65       12.15     31.17 o 
   3  16   7     1292.61     1195.16    139.59 o 
   0   0   8       43.19      101.00     22.68 o 
   2   0   8     2599.47     2445.98    117.89 o 
   4   0   8    17610.22    18038.96    304.32 o 
   6   0   8    12406.67    12461.76    203.25 o 
   8   0   8    10721.96    10792.41    199.56 o 
  10   0   8     2304.42     2302.35     66.00 o 
  12   0   8     5913.93     5819.84    291.52 o 
  14   0   8     7158.47     7242.61    354.61 o 
 -15   1   8     2940.31     3031.89    232.10 o 
 -13   1   8     3755.98     4037.06    249.56 o 
 -11   1   8     6749.28     6783.46    159.03 o 
  -9   1   8     6189.18     6150.56    117.79 o 
  -7   1   8    10716.91    10591.41    230.52 o 
  -5   1   8    15543.69    14867.76    365.74 o 
  -3   1   8    17613.04    17824.80    389.43 o 
  -1   1   8     3606.13     3679.82     80.90 o 
   1   1   8     4133.34     4139.30    103.68 o 
   3   1   8    13442.20    13423.08    245.77 o 
   5   1   8     5369.10     5092.12    111.75 o 
   7   1   8     6892.99     6842.37    145.52 o 
   9   1   8     3277.69     3228.76    102.89 o 
  11   1   8     5072.98     5048.08    258.74 o 
  13   1   8     7261.76     7794.23    358.78 o 
  15   1   8     3709.13     3963.27    266.89 o 
 -14   2   8     1551.38     1749.52    169.39 o 
 -12   2   8     3223.90     3395.68    217.30 o 
 -10   2   8     2166.71     2230.66     71.48 o 
  -8   2   8     9717.01     9802.68    163.83 o 
  -6   2   8    17698.04    18001.45    432.39 o 
  -4   2   8    30572.39    30042.36    625.97 o 
  -2   2   8     6354.45     5939.83    116.30 o 
   0   2   8     2624.69     2390.97     73.90 o 
   2   2   8     6478.07     6354.08    208.67 o 
   4   2   8     2932.39     2946.95     78.32 o 
   6   2   8     3609.11     3800.42     99.61 o 
   8   2   8     3926.10     4266.51    115.54 o 
  10   2   8     2895.95     2746.14    175.25 o 
  12   2   8     4851.02     5377.10    276.39 o 
  14   2   8     4330.59     4831.33    283.33 o 
 -15   3   8     1395.69     1302.67    151.49 o 
 -13   3   8     2216.27     2413.48    190.58 o 
 -11   3   8      133.94      143.74     24.22 o 
  -9   3   8     6554.28     6436.74    166.74 o 
  -7   3   8     8593.03     8352.71    212.14 o 
  -5   3   8    17858.54    17640.70    393.00 o 
  -3   3   8    18276.63    18874.12    291.66 o 
  -1   3   8    13092.59    13315.23    329.69 o 
   1   3   8    17119.68    17449.03    257.19 o 
   3   3   8    19042.21    19808.30    320.82 o 
   5   3   8     4530.59     4309.53    103.88 o 
   7   3   8      874.81      967.00     51.05 o 
   9   3   8     1514.78     1280.68    112.20 o 
  11   3   8     5274.99     5124.46    259.89 o 
  13   3   8     5498.83     5756.21    302.62 o 
  15   3   8     1690.80     1999.90    188.67 o 
 -14   4   8     2076.60     1720.90    169.01 o 
 -12   4   8      248.24      232.29     56.47 o 
 -10   4   8     1308.35     1328.52     72.15 o 
  -8   4   8     4472.89     4496.06    107.76 o 
  -6   4   8    14740.70    14325.93    223.05 o 
  -4   4   8    10520.26    10202.30    171.38 o 
  -2   4   8     3053.56     3160.24    122.99 o 
   0   4   8    16971.79    17096.31    279.91 o 
   2   4   8    30403.56    31260.72    457.35 o 
   4   4   8    10408.69    10446.50    176.26 o 
   6   4   8     3084.79     3070.77     62.49 o 
   8   4   8      711.82      714.65     78.92 o 
  10   4   8     1019.89      780.18     94.07 o 
  12   4   8     5944.92     6163.86    302.37 o 
  14   4   8     2184.41     2350.84    198.13 o 
 -15   5   8     2343.34     2243.73    203.41 o 
 -13   5   8      186.67      154.22     50.65 o 
 -11   5   8      530.27      557.91     50.72 o 
  -9   5   8      785.29      784.24     70.11 o 
  -7   5   8     7691.92     7519.24    136.66 o 
  -5   5   8     9496.96     9505.26    237.40 o 
   1   5   8    15501.33    14826.32    215.76 o 
   3   5   8    17526.18    17243.83    340.71 o 
   5   5   8     9655.01     9700.59    142.65 o 
   7   5   8     2649.47     2692.02     78.15 o 
   9   5   8     1575.53     1553.32     89.87 o 
  11   5   8     3158.86     2850.27    155.00 o 
  13   5   8     1941.22     1978.02    173.60 o 
  15   5   8      936.32     1046.48    135.92 o 
 -14   6   8     1985.06     2382.33    202.71 o 
 -12   6   8     1348.28     1381.36    141.36 o 
 -10   6   8     1529.75     1404.66    104.68 o 
  -8   6   8     3511.01     3452.99    160.81 o 
   0   6   8    12881.75    12811.41    267.88 o 
   2   6   8    17858.92    18269.02    290.24 o 
   4   6   8    14578.96    14188.07    214.66 o 
   6   6   8     3122.13     3292.36    208.62 o 
   8   6   8     3271.58     3480.81    104.95 o 
  10   6   8     5236.59     5044.78    129.19 o 
  12   6   8     1676.58     1823.61    159.42 o 
  14   6   8      827.47      745.35    110.95 o 
 -13   7   8     1982.28     1813.05    171.34 o 
 -11   7   8     1755.32     1567.89    148.92 o 
  -9   7   8     3279.78     3120.80    165.91 o 
  -7   7   8     5393.00     5326.99    221.67 o 
   3   7   8     8750.16     8493.34    173.96 o 
   5   7   8     7656.77     7839.43    175.93 o 
   7   7   8     5498.39     5644.16    251.88 o 
   9   7   8     4094.16     4303.34    125.12 o 
  11   7   8     6167.15     6215.46    297.84 o 
  13   7   8     1049.32      927.24    120.37 o 
 -12   8   8     3045.53     2909.55    216.65 o 
  -2   8   8     3542.06     3812.65    194.91 o 
   2   8   8     9684.77     9622.48    319.37 o 
   4   8   8     4738.97     4948.44    123.16 o 
   6   8   8     3329.02     3510.21    148.63 o 
   8   8   8     4904.42     4793.45    141.05 o 
  10   8   8     8208.63     8197.18    267.83 o 
  12   8   8     5168.39     5209.24    283.83 o 
  14   8   8      262.08      242.34     61.96 o 
 -13   9   8     2142.57     1879.31    178.56 o 
  -1   9   8     3530.96     3569.09    187.62 o 
   1   9   8     5726.68     5717.40    167.67 o 
   3   9   8     6593.78     6668.46    259.58 o 
   5   9   8      735.03      775.21     84.35 o 
   7   9   8     3285.87     3227.98    229.93 o 
   9   9   8     7332.37     7833.12    230.08 o 
  11   9   8     5581.15     5267.27    275.69 o 
  13   9   8     2042.21     1849.73    173.67 o 
 -12  10   8     1786.44     1588.90    162.76 o 
  -2  10   8     2973.99     2757.47    176.65 o 
   0  10   8     2666.52     2810.60    168.79 o 
   2  10   8     2435.26     2410.13    105.30 o 
   4  10   8     1224.92     1291.40     75.89 o 
   6  10   8     1758.64     1668.57     86.97 o 
   8  10   8     3039.40     3308.09    137.08 o 
  10  10   8     5940.14     5843.04    203.44 o 
  12  10   8     1625.63     1535.94    153.74 o 
  -3  11   8     5077.35     4953.59    257.60 o 
  -1  11   8     5010.72     5179.19    254.92 o 
   3  11   8      100.51      105.44     24.86 o 
   5  11   8      636.94      695.54     88.89 o 
   7  11   8     1702.46     1720.05     92.84 o 
   9  11   8     3288.93     3372.42    198.82 o 
  11  11   8     2674.81     2884.89    145.63 o 
  -2  12   8     4774.20     4901.54    264.24 o 
   0  12   8     5756.52     5694.21    274.61 o 
   2  12   8     3302.58     3336.06    200.72 o 
   4  12   8      305.35      268.09     38.09 o 
   6  12   8     1230.80     1155.86     78.44 o 
   8  12   8     2987.42     3154.49    133.39 o 
  10  12   8     1869.28     1866.63    158.21 o 
  -3  13   8     5374.96     5730.34    301.07 o 
  -1  13   8     7280.04     7732.64    348.21 o 
   1  13   8     3763.26     3987.70    232.19 o 
   3  13   8     2384.24     2170.45    166.26 o 
   5  13   8      196.79      171.59     32.57 o 
   7  13   8     1861.98     1847.92    103.62 o 
   9  13   8     2119.85     2085.39    164.28 o 
  -4  14   8     2380.40     2779.78    214.59 o 
  -2  14   8     4350.60     4534.47    272.76 o 
   0  14   8     7034.75     7082.21    339.70 o 
   2  14   8     1530.83     1458.44    143.71 o 
   4  14   8     2145.11     2237.38    173.55 o 
   6  14   8     1985.71     2193.54    115.60 o 
  -3  15   8     1647.17     1849.54    179.30 o 
  -1  15   8     3731.94     3902.67    258.60 o 
   1  15   8     3097.88     3040.78    219.18 o 
   3  15   8     1318.49     1135.50    131.47 o 
   5  15   8     2334.37     2133.66    178.77 o 
  -2  16   8     2499.42     2552.48    218.81 o 
   0  16   8     1908.40     1945.14    184.78 o 
   2  16   8     1746.63     1588.76    161.69 o 
   1   0   9    13981.66    13861.10    254.46 o 
   3   0   9    18444.79    19654.33    324.61 o 
   5   0   9     9287.36     9225.19    202.87 o 
   7   0   9     5610.82     5865.13    132.48 o 
   9   0   9    14042.32    14445.09    421.72 o 
  11   0   9     3128.83     3009.82    196.17 o 
  13   0   9     3757.89     3607.27    238.09 o 
  15   0   9     2386.93     2476.99    210.98 o 
 -14   1   9     3353.87     3219.08    231.02 o 
 -12   1   9     3437.86     3219.48    212.95 o 
 -10   1   9     6219.20     6322.95    285.41 o 
  -8   1   9     9834.09     9550.62    228.26 o 
  -6   1   9     9377.02     9449.66    275.20 o 
  -4   1   9     8615.88     8333.83    235.04 o 
   0   1   9    14697.17    14712.01    209.82 o 
   2   1   9    13262.83    13711.07    368.60 o 
   4   1   9    17271.76    17192.35    310.12 o 
   6   1   9     9391.53     9355.50    173.70 o 
   8   1   9    11142.31    11675.69    215.00 o 
  10   1   9     4069.64     3923.10    218.07 o 
  12   1   9     4855.89     5188.46    273.55 o 
  14   1   9     2185.38     2202.83    189.76 o 
 -15   2   9     3440.32     3591.38    256.57 o 
 -13   2   9     4783.88     4752.26    277.95 o 
 -11   2   9     3854.52     4077.41    115.92 o 
  -9   2   9     8631.52     8581.00    217.71 o 
  -7   2   9    12805.96    12476.68    264.93 o 
  -3   2   9    13201.91    13305.10    222.98 o 
  -1   2   9    13931.00    14026.44    285.79 o 
   1   2   9    15949.95    15301.19    264.75 o 
   3   2   9    10376.96    10610.53    310.79 o 
   5   2   9    12377.29    12718.67    243.16 o 
   7   2   9    12201.50    12480.99    220.05 o 
   9   2   9     4330.36     4492.31    221.68 o 
  11   2   9     4234.73     4169.33    234.43 o 
  13   2   9     4204.12     4210.53    256.94 o 
  15   2   9     2179.77     2260.55    200.33 o 
 -14   3   9     5175.69     5093.90    296.73 o 
 -12   3   9     3564.29     3611.19    230.13 o 
 -10   3   9     6859.41     7026.08    144.97 o 
  -8   3   9     5660.75     5876.70    214.48 o 
  -6   3   9     6156.07     6234.50    200.11 o 
  -4   3   9    23520.39    24856.36    359.57 o 
  -2   3   9     9812.65    10000.00    170.07 o 
   0   3   9    17710.58    18753.90    309.96 o 
   2   3   9    13489.09    14149.69    242.06 o 
   4   3   9    11740.45    12357.56    202.06 o 
   6   3   9     9802.93     9936.53    185.04 o 
   8   3   9    11987.50    11980.34    382.70 o 
  10   3   9     3222.35     3249.51    194.75 o 
  12   3   9     4793.34     4887.01    266.34 o 
  14   3   9     1882.80     2032.00    183.65 o 
 -15   4   9     3318.32     3403.77    251.31 o 
 -13   4   9     3580.85     3462.70    238.76 o 
 -11   4   9     7837.90     7746.01    342.36 o 
  -9   4   9     6753.55     6732.47    267.72 o 
  -7   4   9     6550.91     6114.69    206.46 o 
  -5   4   9     9630.67    10101.53    251.34 o 
  -3   4   9    12474.54    12894.54    200.70 o 
  -1   4   9    17376.45    17629.26    421.41 o 
   1   4   9     8215.37     8271.97    125.82 o 
   3   4   9    23132.09    24146.51    652.41 o 
   5   4   9     8327.76     8623.34    195.83 o 
   7   4   9    10261.44    10411.01    333.64 o 
   9   4   9     5929.52     5859.36    258.17 o 
  11   4   9     5598.39     5509.56    273.54 o 
  13   4   9     2023.64     2031.60    175.01 o 
  15   4   9     4046.39     3671.22    260.37 o 
 -14   5   9     2048.92     2084.44    189.83 o 
 -10   5   9     6155.82     6370.99    310.89 o 
  -6   5   9    10452.16    10549.55    252.13 o 
  -4   5   9     8453.65     8249.76    232.26 o 
  -2   5   9    12601.42    12930.11    335.97 o 
   0   5   9     9845.67     9550.96    181.01 o 
   2   5   9     9975.72    10613.11    194.81 o 
   4   5   9     9568.69    10486.87    218.71 o 
   6   5   9    13103.48    13183.14    227.66 o 
   8   5   9     5979.23     6068.94    252.18 o 
  10   5   9     6232.10     6592.45    290.92 o 
  12   5   9     2914.39     3191.39    212.87 o 
  14   5   9     2012.58     2299.27    196.68 o 
 -13   6   9     3445.12     3406.06    238.04 o 
 -11   6   9     4022.40     3598.04    231.61 o 
  -9   6   9     5856.36     6093.85    231.82 o 
  -7   6   9     7484.91     7768.40    193.96 o 
  -5   6   9    13108.22    13094.60    322.79 o 
   1   6   9     9159.92     8877.35    203.34 o 
   3   6   9     6230.21     6445.36    121.26 o 
   5   6   9    10805.06    11182.14    181.63 o 
   7   6   9     9766.59    10025.00    196.74 o 
   9   6   9     5998.63     5895.59    132.54 o 
  11   6   9     5342.11     5313.22    271.06 o 
  13   6   9     3770.29     3888.43    248.35 o 
 -14   7   9     2589.63     2740.83    221.53 o 
 -12   7   9     2603.73     2592.14    202.31 o 
  -8   7   9     7056.36     7066.34    176.82 o 
   0   7   9     5513.05     5432.18    121.29 o 
   2   7   9    13037.97    13181.69    320.75 o 
   4   7   9     6614.25     6638.40    130.35 o 
   6   7   9     7623.23     8017.96    153.56 o 
   8   7   9     4057.73     4089.10    116.98 o 
  10   7   9     3557.65     3259.53    199.79 o 
  12   7   9     3560.96     3427.24    225.85 o 
  14   7   9     5762.28     6150.94    337.18 o 
 -13   8   9     2618.81     2425.60    204.17 o 
   1   8   9     9628.53    10199.43    331.91 o 
   3   8   9     5539.97     5624.94    239.93 o 
   5   8   9     9893.50    10302.53    196.29 o 
   7   8   9     7257.25     7341.61    155.25 o 
   9   8   9     2977.96     3210.42    109.21 o 
  11   8   9     2873.98     2986.02    201.44 o 
  13   8   9     2976.01     2810.32    215.10 o 
 -12   9   9     2695.84     2780.77    216.26 o 
   0   9   9    13491.85    13647.86    422.24 o 
   2   9   9     8231.50     8158.98    209.32 o 
   4   9   9     6945.32     7134.48    281.86 o 
   6   9   9     6000.16     6070.45    177.35 o 
   8   9   9     2872.64     2925.84    155.41 o 
  10   9   9     2401.26     2135.68    164.33 o 
  12   9   9     3597.61     3915.20    244.74 o 
  -1  10   9     4423.15     4504.57    224.19 o 
   1  10   9     6252.36     6579.45    270.02 o 
   3  10   9     6918.58     7209.95    198.13 o 
   5  10   9     6101.96     6461.03    186.78 o 
   7  10   9     3372.75     3470.39    136.25 o 
   9  10   9     2416.76     2495.50    224.09 o 
  11  10   9     2040.03     2021.99    121.04 o 
  -2  11   9     3963.50     4248.30    233.12 o 
   0  11   9     3027.37     2966.39    185.24 o 
   2  11   9     3843.01     3969.98    209.13 o 
   4  11   9     8008.53     8042.96    219.64 o 
   6  11   9     4145.78     4074.37    148.40 o 
   8  11   9     3187.10     3487.07    136.84 o 
  10  11   9     3167.50     3347.36    169.31 o 
  -1  12   9     4665.28     4619.11    251.86 o 
   1  12   9     3442.22     3361.41    202.92 o 
   3  12   9     3646.42     3461.73    139.91 o 
   5  12   9     4985.07     4956.52    172.44 o 
   7  12   9     2486.16     2686.40    123.03 o 
   9  12   9     2500.39     2387.58    181.22 o 
  -2  13   9     4174.56     4231.59    253.14 o 
   0  13   9     3644.60     3639.38    225.60 o 
   2  13   9     5065.36     5625.91    275.02 o 
   4  13   9     3692.23     3855.56    153.28 o 
   6  13   9     3389.02     3401.41    144.47 o 
   8  13   9     2375.63     2328.79    175.97 o 
  -3  14   9     1928.17     2156.88    187.91 o 
  -1  14   9     2144.50     2109.86    179.13 o 
   1  14   9     3467.28     3026.96    211.37 o 
   3  14   9     5227.14     4982.82    269.62 o 
   5  14   9     2242.88     2230.44    170.87 o 
   7  14   9     2429.30     2348.96    173.10 o 
  -2  15   9     2082.19     2193.91    193.88 o 
   0  15   9     2599.09     2649.64    208.86 o 
   2  15   9     3478.24     3431.45    232.55 o 
   4  15   9     3422.09     3438.46    227.57 o 
  -1  16   9     1499.72     1350.09    156.01 o 
   1  16   9     3603.82     3572.68    251.02 o 
   0   0  10    13755.55    15394.68    390.93 o 
   2   0  10     1760.02     2047.45     79.19 o 
   4   0  10      523.75      520.69     39.57 o 
   6   0  10     2738.28     2691.27    101.91 o 
   8   0  10      558.39      549.96     49.15 o 
  10   0  10     1154.40     1121.25    114.02 o 
  12   0  10      307.92      242.93     58.10 o 
  14   0  10       30.40      -12.62     26.55 o 
 -15   1  10      219.72      232.28     67.67 o 
 -13   1  10      629.37      509.43     89.37 o 
 -11   1  10      684.53      596.45     88.52 o 
  -9   1  10     3415.08     3417.40    131.55 o 
  -7   1  10     1058.18     1211.39     90.22 o 
  -5   1  10      662.22      766.03     62.90 o 
  -3   1  10      774.52      801.50     57.67 o 
  -1   1  10     2719.32     2829.81     93.61 o 
   1   1  10     2529.45     2662.06     74.13 o 
   3   1  10     5501.64     6083.90    223.58 o 
   5   1  10      712.93      799.46     52.64 o 
   7   1  10     1224.80     1210.26     57.99 o 
   9   1  10       17.29       12.66     21.47 o 
  11   1  10      199.51      132.62     42.08 o 
  13   1  10      246.20      240.56     61.70 o 
  15   1  10      673.89      581.12    102.42 o 
 -14   2  10      763.89      750.55    113.00 o 
 -12   2  10      520.30      553.48     88.68 o 
 -10   2  10     1234.85     1269.73    122.30 o 
  -8   2  10      584.32      574.53     63.55 o 
  -6   2  10      943.10      900.07     69.45 o 
  -4   2  10      684.46      693.22     51.83 o 
  -2   2  10     3668.61     3653.82     91.81 o 
   0   2  10     1849.05     2115.99     76.47 o 
   2   2  10     3624.68     3677.41    163.60 o 
   4   2  10     2228.16     2340.91     72.04 o 
   6   2  10      637.67      680.04     62.23 o 
   8   2  10     5380.66     5343.98    235.42 o 
  10   2  10      388.24      348.41     65.85 o 
  12   2  10       10.57       -5.02     28.91 o 
  14   2  10      538.03      548.18     96.43 o 
 -13   3  10      422.47      425.25     82.10 o 
 -11   3  10     2872.46     2789.41    194.16 o 
  -9   3  10     1413.55     1433.52    103.55 o 
  -7   3  10     1086.28     1073.42     78.23 o 
  -5   3  10     4255.30     4958.08    159.66 o 
  -3   3  10      812.10      872.08     38.18 o 
  -1   3  10     5435.86     5692.26    137.07 o 
   1   3  10      737.28      738.29     43.01 o 
   3   3  10      844.42      874.95     48.78 o 
   5   3  10     2024.20     2067.72     71.67 o 
   7   3  10     2584.52     2686.82    109.51 o 
   9   3  10      494.74      398.49     64.37 o 
  11   3  10      664.75      587.11     87.82 o 
  13   3  10       18.01       52.98     32.14 o 
  15   3  10       99.07       50.14     37.00 o 
 -14   4  10      106.24      195.31     61.07 o 
 -12   4  10     1051.15     1136.65    129.39 o 
 -10   4  10     3163.39     3277.87    208.35 o 
  -8   4  10     1003.82      977.83     75.12 o 
  -6   4  10      287.57      295.42     35.10 o 
  -4   4  10     1738.40     1622.53     52.74 o 
  -2   4  10     2147.73     1996.40     69.50 o 
   0   4  10      507.53      542.43     22.79 o 
   2   4  10      674.68      616.57     42.87 o 
   4   4  10     1714.61     1770.46     56.67 o 
   6   4  10     2556.73     2778.75    107.86 o 
   8   4  10      919.17      958.89     93.61 o 
  10   4  10      176.24      172.77     46.19 o 
  12   4  10      245.61      212.20     57.84 o 
  14   4  10      372.07      331.86     73.40 o 
 -13   5  10     1220.39     1491.88    155.28 o 
 -11   5  10      600.92      718.45    100.63 o 
  -5   5  10      364.84      386.79     38.37 o 
  -3   5  10     1969.84     1792.72     98.50 o 
  -1   5  10      684.31      695.64     64.28 o 
   1   5  10      678.21      731.99     28.12 o 
   3   5  10     4201.37     4825.42    108.91 o 
   5   5  10      345.40      329.88     28.69 o 
   7   5  10     3684.50     3742.66    182.55 o 
   9   5  10     1088.33     1250.96    113.52 o 
  11   5  10      429.97      416.15     72.94 o 
  13   5  10      178.87      202.16     59.55 o 
  15   5  10      346.50      310.28     77.07 o 
 -14   6  10      203.91      242.89     68.15 o 
 -12   6  10      580.08      504.25     89.50 o 
  -6   6  10     1615.56     1580.14     79.30 o 
  -4   6  10     2621.24     2730.79    122.93 o 
  -2   6  10      681.36      675.82     64.27 o 
   0   6  10     2707.14     2646.46    109.85 o 
   2   6  10      927.29      906.49     58.56 o 
   4   6  10      291.55      317.46     32.14 o 
   6   6  10     1619.25     1500.44     89.57 o 
   8   6  10      180.98      141.97     37.30 o 
  10   6  10      596.51      475.92     75.74 o 
  12   6  10      754.81      841.37    110.53 o 
  14   6  10       47.61      -53.89     36.47 o 
 -13   7  10       99.14      172.29     55.88 o 
  -7   7  10      561.53      583.30     45.53 o 
  -5   7  10     3639.14     3732.56    148.28 o 
   1   7  10     1068.77     1145.82     99.86 o 
   3   7  10     1088.90     1096.25     45.22 o 
   5   7  10     1370.61     1426.68     64.38 o 
   7   7  10      607.55      585.96     35.40 o 
   9   7  10      578.11      510.67     33.43 o 
  11   7  10      104.77       36.03     27.26 o 
  13   7  10      792.89      806.34    112.85 o 
 -12   8  10       21.86       50.96     32.38 o 
  -6   8  10      173.06      205.67     32.26 o 
   0   8  10      555.45      594.66     34.46 o 
   2   8  10      602.51      645.00     76.53 o 
   4   8  10      956.58      946.49     55.14 o 
   6   8  10      300.68      299.10     27.38 o 
   8   8  10     2079.55     2064.83     73.47 o 
  10   8  10      423.22      327.33     63.38 o 
  12   8  10       14.14      -36.37     30.66 o 
  -1   9  10       25.30       34.69     10.36 o 
   1   9  10     3432.33     3607.03    132.66 o 
   3   9  10     1356.78     1498.15    123.02 o 
   5   9  10     1406.19     1291.66     71.96 o 
   7   9  10      569.14      560.54     52.45 o 
   9   9  10       74.28       36.05     18.05 o 
  11   9  10      585.42      643.91     93.83 o 
  13   9  10     1027.36      957.87    126.37 o 
   0  10  10     1202.27     1372.90    119.33 o 
   2  10  10     1292.99     1425.33     83.25 o 
   4  10  10     3261.68     3290.32    128.47 o 
   6  10  10     1783.87     2036.64    154.74 o 
   8  10  10      135.43      167.77     39.25 o 
  10  10  10      222.88      215.81     38.33 o 
  12  10  10      133.95       82.22     24.98 o 
  -1  11  10      209.42      172.89     46.59 o 
   1  11  10      686.51      548.29     76.48 o 
   3  11  10     2951.89     2998.81    127.34 o 
   5  11  10      611.48      590.32     55.08 o 
   7  11  10      301.67      284.85     37.99 o 
   9  11  10       29.01      -36.22     24.14 o 
  11  11  10      236.85      236.03     43.64 o 
   0  12  10      314.60      271.97     58.79 o 
   2  12  10      484.91      514.80     78.30 o 
   4  12  10      998.64      902.50     70.80 o 
   6  12  10      625.39      570.63     55.87 o 
   8  12  10       24.79       19.98     23.77 o 
  10  12  10      119.75      114.11     46.99 o 
  -1  13  10      254.87      303.97     66.59 o 
   1  13  10      640.23      532.95     85.42 o 
   3  13  10      380.94      358.99     69.65 o 
   5  13  10     1217.98     1179.61     83.40 o 
   7  13  10      107.28       92.67     37.62 o 
   9  13  10      182.52       59.47     35.18 o 
   0  14  10       29.86        8.35     23.98 o 
   2  14  10      769.40      671.91     98.27 o 
   4  14  10       88.79      118.75     39.51 o 
   6  14  10      205.80      193.98     34.95 o 
  -1  15  10      678.73      672.82    104.70 o 
   1  15  10      221.38      123.54     41.27 o 
   3  15  10      314.91      230.02     59.33 o 
   5  15  10       23.28      -30.27     29.44 o 
   1   0  11    21340.66    21340.51    363.56 o 
   3   0  11    16386.63    16183.97    396.97 o 
   5   0  11     5841.87     5792.89    157.12 o 
   7   0  11     4938.39     4931.85    150.29 o 
   9   0  11     3986.57     4073.88    215.72 o 
  11   0  11     5647.42     5911.78    289.75 o 
  13   0  11     1219.41     1258.57    140.54 o 
  15   0  11      715.24      849.56    125.12 o 
 -14   1  11      933.50     1013.31    131.84 o 
 -12   1  11     1926.59     1900.92    166.21 o 
 -10   1  11    11005.14    10769.93    399.95 o 
  -8   1  11     3310.59     3229.29    123.14 o 
  -6   1  11     1014.37      987.29     76.89 o 
  -4   1  11     6849.30     6868.57    220.10 o 
  -2   1  11    11959.75    11865.21    240.75 o 
   0   1  11    21638.84    21365.05    296.70 o 
   2   1  11    19530.02    19317.01    281.05 o 
   4   1  11     4954.33     4627.62    137.18 o 
   6   1  11    16361.76    16073.85    260.29 o 
   8   1  11     6608.03     6630.33    188.35 o 
  10   1  11     6113.18     6242.26    285.96 o 
  12   1  11     3107.27     2998.25    209.43 o 
  14   1  11     1229.98      966.44    125.68 o 
 -13   2  11     2287.63     2353.96    194.66 o 
 -11   2  11     5397.95     5530.62    282.70 o 
  -9   2  11     4647.77     4653.86    156.49 o 
  -7   2  11     6166.50     5990.24    216.97 o 
  -5   2  11      770.10      866.37     64.68 o 
  -3   2  11     4657.48     4558.96    149.08 o 
  -1   2  11    19903.26    19854.00    277.78 o 
   1   2  11    11685.70    11853.04    232.26 o 
   3   2  11     6340.57     6075.87    234.76 o 
   5   2  11     9542.36     9441.46    177.83 o 
   7   2  11     5117.04     5480.88    197.60 o 
   9   2  11     9733.54     9428.15    349.44 o 
  11   2  11     2622.69     2459.92    180.33 o 
  13   2  11     1552.45     1433.45    148.77 o 
  15   2  11     2289.79     2399.88    210.10 o 
 -14   3  11     3482.40     3871.83    263.12 o 
 -12   3  11     5867.18     6175.36    316.13 o 
 -10   3  11     2282.65     2502.29    114.61 o 
  -8   3  11     4418.55     4587.68    186.34 o 
  -6   3  11     3225.79     3323.62    136.56 o 
  -4   3  11     4593.87     4606.17    144.96 o 
  -2   3  11     6582.59     6186.02    127.68 o 
   0   3  11    16472.67    15960.40    285.80 o 
   2   3  11     4775.06     4752.68    199.49 o 
   4   3  11    11319.03    11041.04    195.73 o 
   6   3  11     9208.96     9491.80    222.47 o 
   8   3  11    10642.02    10007.57    347.42 o 
  10   3  11     5669.35     5426.11    263.89 o 
  12   3  11      932.40      910.78    112.74 o 
  14   3  11      839.21      833.35    119.72 o 
 -13   4  11     2978.94     2940.59    222.41 o 
 -11   4  11     7505.68     7691.09    349.61 o 
  -9   4  11     5264.51     4886.44    203.78 o 
  -7   4  11     1390.74     1348.89     84.44 o 
  -5   4  11     4762.69     4768.50    108.73 o 
  -3   4  11    11739.21    11029.19    186.69 o 
  -1   4  11     5157.93     4717.65     84.89 o 
   1   4  11     7292.70     7518.77    124.03 o 
   3   4  11     4222.98     4268.70    164.37 o 
   5   4  11     5802.09     5985.66    161.57 o 
   7   4  11    10593.32    10746.00    347.86 o 
   9   4  11    10166.80     9879.01    360.27 o 
  11   4  11     7717.26     7649.96    335.10 o 
  13   4  11     1183.65     1418.73    147.16 o 
 -14   5  11     1722.65     1826.89    183.02 o 
 -12   5  11     5327.76     5123.31    292.07 o 
  -6   5  11     3330.14     3383.89    121.24 o 
  -4   5  11     5716.67     5639.43    191.80 o 
  -2   5  11     9624.01     9656.07    287.30 o 
   0   5  11     5816.02     5601.61    139.70 o 
   2   5  11      566.00      621.41     41.08 o 
   4   5  11     5031.87     5066.78    119.57 o 
   6   5  11     1964.49     1907.36    118.66 o 
   8   5  11     7522.96     8030.13    298.93 o 
  10   5  11     7361.57     7568.71    318.37 o 
  12   5  11     4283.36     4705.50    265.85 o 
  14   5  11     4449.45     4424.23    281.37 o 
 -13   6  11     4453.80     4531.19    283.97 o 
 -11   6  11     5337.96     5367.96    291.29 o 
  -7   6  11     5269.22     5270.91    156.16 o 
  -5   6  11     1851.85     1817.08     96.48 o 
  -3   6  11     8865.78     9149.69    280.85 o 
  -1   6  11    16744.93    16289.20    288.26 o 
   1   6  11      784.02      723.08     33.30 o 
   3   6  11     3269.62     3289.31    103.15 o 
   5   6  11     3403.06     3393.13    119.30 o 
   7   6  11     2708.52     2729.75    153.12 o 
   9   6  11     4234.67     3983.97    212.73 o 
  11   6  11     2605.18     2908.45    197.86 o 
  13   6  11     3202.64     3162.43    225.86 o 
 -12   7  11     5202.03     4949.61    295.67 o 
  -6   7  11     2629.77     2507.28    115.05 o 
  -4   7  11    10743.67    10796.03    311.77 o 
  -2   7  11     5204.03     5160.43    208.72 o 
   0   7  11     4752.12     4742.94    104.78 o 
   2   7  11     6149.77     6065.15    214.48 o 
   4   7  11     1480.58     1582.98     73.34 o 
   6   7  11     5555.77     5628.47    168.07 o 
   8   7  11     6039.42     6195.46    260.07 o 
  10   7  11      830.39      835.45     99.62 o 
  12   7  11     1514.20     1443.11    145.30 o 
  -5   8  11     7543.80     7371.25    245.87 o 
  -1   8  11     6307.65     6423.80    186.01 o 
   1   8  11     3573.10     3547.35    190.12 o 
   3   8  11     4257.74     4263.71    218.39 o 
   5   8  11     6941.82     6677.86    196.21 o 
   7   8  11     6236.27     6567.51    141.72 o 
   9   8  11     1269.97     1447.04     93.68 o 
  11   8  11     1277.30     1250.78    128.14 o 
  13   8  11     1331.37     1350.40    146.20 o 
 -12   9  11     2980.43     2633.57    215.98 o 
  -6   9  11     4065.41     3799.25    163.87 o 
   2   9  11     4349.46     4780.42    231.32 o 
   4   9  11     5502.09     5966.81    267.31 o 
   6   9  11     3236.66     3184.70    124.47 o 
   8   9  11     5057.97     5163.04    209.68 o 
  10   9  11     1334.04     1313.98     94.29 o 
  12   9  11     1708.32     1492.09    150.63 o 
   3  10  11     2175.05     2343.71    109.75 o 
   5  10  11     2952.01     3112.77    125.21 o 
   7  10  11     5307.80     5456.84    178.23 o 
   9  10  11      411.51      380.42     49.34 o 
  11  10  11     1561.39     1441.21    104.26 o 
   2  11  11     5138.06     5461.35    181.60 o 
   4  11  11     7586.52     7784.00    220.15 o 
   6  11  11     5073.93     5095.56    171.97 o 
   8  11  11     1317.15     1105.61    123.80 o 
  10  11  11     1492.12     1545.17    103.76 o 
   1  12  11     1958.58     2060.93    158.19 o 
   3  12  11     6148.93     6054.95    197.86 o 
   5  12  11     5303.61     5316.55    181.95 o 
   7  12  11     5211.65     5150.92    275.33 o 
   9  12  11     2796.73     3000.51    213.32 o 
   0  13  11     1092.85     1118.86    124.88 o 
   2  13  11     2526.75     2477.81    179.59 o 
   4  13  11     3028.15     2874.85    134.89 o 
   6  13  11     4487.13     4482.70    247.92 o 
   8  13  11     2203.38     2086.58    174.91 o 
   1  14  11      878.08      900.86    115.35 o 
   3  14  11     3649.85     3684.71    229.77 o 
   5  14  11     1848.50     1948.96    162.29 o 
   0  15  11      725.04      834.92    117.46 o 
   2  15  11     1024.67     1033.47    126.33 o 
   4  15  11     2648.03     2790.47    204.66 o 
   0   0  12    28745.11    28167.31    650.14 o 
   2   0  12    16095.07    15434.68    296.25 o 
   4   0  12    12483.84    12774.27    346.99 o 
   6   0  12     2841.57     2955.73    150.01 o 
   8   0  12    12775.90    12561.84    286.03 o 
  10   0  12     2024.71     2025.47    158.68 o 
  12   0  12      442.79      380.56     74.94 o 
  14   0  12     1594.45     1698.31    171.18 o 
 -13   1  12     1497.28     1347.66    146.87 o 
 -11   1  12     2912.28     2909.65    202.05 o 
  -9   1  12     4564.53     4801.18    161.87 o 
  -7   1  12      969.36      870.58     79.37 o 
  -5   1  12     4508.54     4465.58    172.27 o 
  -3   1  12     9281.82     8880.73    261.83 o 
  -1   1  12    20806.10    20770.78    366.21 o 
   1   1  12    20901.47    21126.87    301.00 o 
   3   1  12     9987.08    10258.75    233.51 o 
   5   1  12     5908.30     6009.53    167.94 o 
   7   1  12    14980.77    14829.18    307.47 o 
   9   1  12     6270.67     6305.28    282.99 o 
  11   1  12     7363.60     6649.14    312.76 o 
  13   1  12      720.78      799.91    112.00 o 
 -14   2  12     2098.87     2411.99    206.45 o 
 -12   2  12     4157.68     4272.82    260.99 o 
 -10   2  12     6801.75     6661.43    308.20 o 
  -8   2  12     2104.72     2097.24    127.86 o 
  -6   2  12      957.52      919.96     72.92 o 
  -4   2  12     1649.53     1530.30     86.06 o 
  -2   2  12    14280.14    14671.24    402.22 o 
   0   2  12    15974.52    15609.11    240.50 o 
   2   2  12    14304.50    15101.69    268.27 o 
   4   2  12     9084.04     9465.13    215.22 o 
   6   2  12     9194.66     9637.58    260.70 o 
   8   2  12    10809.95    10569.34    365.81 o 
  10   2  12     4629.35     4524.89    242.82 o 
  12   2  12     2062.70     1803.58    161.49 o 
  14   2  12      288.18      227.37     64.21 o 
 -13   3  12     1841.33     1908.06    179.08 o 
 -11   3  12    10895.58    10911.30    430.16 o 
  -9   3  12     6668.50     6824.18    255.08 o 
  -7   3  12     2567.44     2687.62    131.55 o 
  -5   3  12       26.78       23.89     11.56 o 
  -3   3  12     8125.23     8140.43    163.23 o 
  -1   3  12     9733.97     9563.01    172.87 o 
   1   3  12     9383.59     9932.66    206.60 o 
   3   3  12     8221.83     8658.82    192.21 o 
   5   3  12     8181.41     8409.75    200.83 o 
   7   3  12    18694.87    18055.48    498.63 o 
   9   3  12     8979.93     9188.53    346.69 o 
  11   3  12     2461.36     2365.71    178.18 o 
  13   3  12      912.67      922.65    121.49 o 
 -12   4  12     9582.88     9834.43    419.48 o 
 -10   4  12     6075.42     5926.71    237.95 o 
  -8   4  12     5019.73     4714.40    186.91 o 
  -6   4  12     3867.03     4059.10    146.42 o 
  -4   4  12     3381.01     3400.70    125.95 o 
  -2   4  12     8237.81     8083.35    268.88 o 
   0   4  12    12140.85    12478.17    244.76 o 
   2   4  12     1963.05     1836.85     87.76 o 
   4   4  12     3302.73     3607.52     99.48 o 
   6   4  12    13491.35    13111.61    380.36 o 
   8   4  12    14698.27    14219.13    437.87 o 
  10   4  12    13539.98    14062.98    468.78 o 
  12   4  12     2865.31     3234.15    219.52 o 
  14   4  12     3321.42     3293.17    241.23 o 
 -13   5  12     2549.95     2363.97    204.09 o 
 -11   5  12     7747.06     7967.17    367.15 o 
  -5   5  12     6864.36     6710.83    209.30 o 
  -3   5  12     8032.11     7815.94    255.08 o 
  -1   5  12     5576.11     5690.86    125.04 o 
   1   5  12     4226.09     4089.32     76.51 o 
   3   5  12        6.08       16.80      8.87 o 
   5   5  12     6790.29     6769.12    181.24 o 
   7   5  12     4441.97     4355.84    203.51 o 
   9   5  12     7252.88     7176.16    297.81 o 
  11   5  12     5116.02     4923.89    263.31 o 
  13   5  12     3691.81     3620.94    243.43 o 
 -12   6  12     8633.73     9150.00    413.71 o 
  -6   6  12     4381.23     4181.56    153.52 o 
  -4   6  12    13079.87    12695.94    348.88 o 
  -2   6  12     9181.77     9005.22    295.15 o 
   0   6  12     2845.08     3047.39     84.41 o 
   2   6  12      752.09      803.10     42.60 o 
   4   6  12     3872.81     4078.43    184.81 o 
   6   6  12     4132.29     4347.70    146.73 o 
   8   6  12     6079.73     6170.64    259.18 o 
  10   6  12      831.66      884.17    103.10 o 
  12   6  12     2966.19     2591.41    197.97 o 
  -7   7  12     8915.99     9040.61    242.69 o 
  -5   7  12     4691.55     4675.51    179.35 o 
  -3   7  12    18377.04    18170.81    471.11 o 
  -1   7  12    14808.26    14801.11    293.54 o 
   1   7  12     1307.60     1248.49    110.36 o 
   3   7  12     2431.04     2718.05     91.59 o 
   5   7  12     2747.06     2957.26    112.65 o 
   7   7  12     8641.66     8639.26    232.32 o 
   9   7  12     1430.57     1375.55    121.35 o 
  11   7  12     1033.02     1088.92    119.59 o 
  13   7  12     2161.67     2145.29    185.75 o 
 -12   8  12     3663.30     3505.68    252.84 o 
  -6   8  12     6284.10     5878.45    207.14 o 
  -4   8  12    15045.83    14401.35    400.42 o 
  -2   8  12    10567.26    10789.87    345.27 o 
   0   8  12    13125.12    13388.97    244.98 o 
   2   8  12     2079.71     2253.72    155.26 o 
   4   8  12     5019.29     5177.40    144.42 o 
   6   8  12     3376.10     3635.86    135.00 o 
   8   8  12     2992.24     2977.96    133.20 o 
  10   8  12     1165.07     1028.95     83.32 o 
  12   8  12      667.49      531.51     88.98 o 
  -5   9  12     7213.94     6882.53    248.30 o 
  -1   9  12     6501.53     6734.46    185.50 o 
   1   9  12     4572.17     4683.38    235.17 o 
   3   9  12     6948.05     7442.49    308.05 o 
   5   9  12     5652.12     6058.89    173.52 o 
   7   9  12     6091.28     6207.95    191.41 o 
   9   9  12     1522.68     1519.48     98.57 o 
  11   9  12      279.86      213.69     41.62 o 
  -2  10  12     4846.55     4741.81    155.97 o 
   2  10  12     6690.90     6553.67    293.23 o 
   4  10  12     6240.73     6038.47    286.48 o 
   6  10  12     4297.80     4560.09    252.91 o 
   8  10  12     1536.06     1500.54     93.61 o 
  10  10  12      827.33      736.52     71.47 o 
   3  11  12    11090.44    11072.28    407.38 o 
   5  11  12     7517.88     7757.57    341.47 o 
   7  11  12     5195.65     5546.40    289.71 o 
   9  11  12       44.81        8.38     27.35 o 
   4  12  12     9774.57     9914.02    297.22 o 
   6  12  12     8508.36     8708.77    373.41 o 
   8  12  12     3724.44     3846.03    245.02 o 
   3  13  12     1860.03     1973.80    157.24 o 
   5  13  12     2600.63     2632.07    129.37 o 
   7  13  12     3857.81     4013.18    248.25 o 
   2  14  12     2057.11     2280.48    182.27 o 
   4  14  12     2434.27     2442.42    181.46 o 
   1   0  13      780.29      755.80     52.99 o 
   3   0  13     4073.88     4167.46    197.62 o 
   5   0  13     1038.17      987.95     82.37 o 
   7   0  13     1615.47     1475.35    110.51 o 
   9   0  13     2100.36     2125.04    157.81 o 
  11   0  13      937.90      788.78    104.57 o 
  13   0  13       24.80       14.25     23.15 o 
 -14   1  13      359.94      339.44     80.22 o 
 -12   1  13       59.62       14.44     24.57 o 
 -10   1  13     1702.72     1955.75    159.37 o 
  -8   1  13      172.50      148.70     27.18 o 
  -6   1  13     2405.13     2515.75    133.71 o 
  -4   1  13     1596.19     1629.20     96.87 o 
  -2   1  13      436.06      454.10     42.05 o 
   0   1  13      750.70      795.40     53.98 o 
   2   1  13     1859.20     1890.14     70.28 o 
   4   1  13     3685.84     3662.90    169.11 o 
   6   1  13     3551.50     3568.37    125.62 o 
   8   1  13     5308.20     5134.71    242.17 o 
  10   1  13      971.78     1020.23    112.05 o 
  12   1  13      907.59      747.33    106.10 o 
  14   1  13      132.49      151.47     53.84 o 
 -13   2  13       45.85       85.56     47.46 o 
 -11   2  13      855.52      819.78    108.91 o 
  -9   2  13      679.43      682.05     59.84 o 
  -7   2  13      402.21      535.78     59.84 o 
  -5   2  13     2181.50     2199.22    112.75 o 
  -3   2  13     1451.72     1400.09     80.81 o 
  -1   2  13     1843.86     1821.57     67.15 o 
   1   2  13      425.23      399.95     31.38 o 
   3   2  13     1662.51     1779.44     89.91 o 
   5   2  13     7609.93     7576.44    191.02 o 
   7   2  13     3502.18     3671.12    188.28 o 
   9   2  13     1193.69     1363.36    123.91 o 
  11   2  13      165.55      109.75     40.06 o 
  13   2  13      831.35      702.24    105.65 o 
 -12   3  13      537.69      398.25     81.32 o 
 -10   3  13      933.87      967.33    114.03 o 
  -8   3  13      443.96      444.11     53.77 o 
  -6   3  13     1761.71     1726.75     97.51 o 
  -4   3  13     2678.02     2701.81    111.66 o 
  -2   3  13     1713.93     1824.86     56.98 o 
   0   3  13     4062.49     4100.82    105.48 o 
   2   3  13     1471.02     1551.07     82.40 o 
   4   3  13     4773.08     4845.08    120.58 o 
   6   3  13      201.28      166.63     37.06 o 
   8   3  13     3512.26     3454.38    190.50 o 
  10   3  13      958.64      902.10    105.53 o 
  12   3  13      671.05      522.88     89.13 o 
  14   3  13      404.86      508.83     96.38 o 
 -13   4  13      302.50      344.43     80.32 o 
 -11   4  13       66.92      104.91     46.16 o 
  -9   4  13       23.70       34.46     18.95 o 
  -7   4  13      114.67      107.59     25.46 o 
  -5   4  13      445.66      450.80     40.32 o 
  -3   4  13     4824.77     4753.70    108.56 o 
  -1   4  13     3671.93     3630.83     98.50 o 
   1   4  13     1574.22     1654.27     49.21 o 
   3   4  13     2701.48     2824.42    100.31 o 
   5   4  13      126.04      106.85     45.25 o 
   7   4  13      115.95      108.23     34.22 o 
   9   4  13      301.29      350.63     62.88 o 
  11   4  13      813.03      787.92    102.07 o 
  13   4  13     1037.76      865.35    118.34 o 
 -12   5  13      282.69      189.06     60.55 o 
  -6   5  13     1478.19     1385.85     71.82 o 
  -4   5  13      120.33       77.46     23.14 o 
  -2   5  13     7599.20     7431.30    180.12 o 
   0   5  13     1047.30      973.34     34.26 o 
   2   5  13     2142.22     2181.33     78.93 o 
   4   5  13      431.79      463.22     52.63 o 
   6   5  13      222.64      217.96     31.39 o 
   8   5  13     2147.83     1869.15    136.16 o 
  10   5  13      995.57     1011.17    111.37 o 
  12   5  13     1406.86     1288.94    138.10 o 
  -5   6  13      239.62      250.20     37.62 o 
  -3   6  13      196.97      187.39     35.53 o 
  -1   6  13     3530.74     3321.18    110.20 o 
   1   6  13     2454.74     2489.94     56.74 o 
   3   6  13     1727.45     1723.05     74.24 o 
   5   6  13     1473.58     1445.61     77.83 o 
   7   6  13     2163.58     2264.78    109.44 o 
   9   6  13      934.05      883.33     97.85 o 
  11   6  13     1515.47     1473.90    140.58 o 
  13   6  13      832.76      813.92    115.50 o 
 -12   7  13      603.58      458.43     92.17 o 
  -6   7  13     2170.97     2136.11    111.87 o 
  -4   7  13      104.20       99.59     27.92 o 
  -2   7  13     3524.42     3434.43    136.22 o 
   0   7  13     1602.47     1602.70     93.11 o 
   2   7  13      394.71      361.66     25.81 o 
   4   7  13      129.78      117.01     23.03 o 
   6   7  13     1936.30     2030.20     98.70 o 
   8   7  13     1017.09      948.60     73.80 o 
  10   7  13      253.94      198.16     49.77 o 
  12   7  13       22.74      -27.83     27.29 o 
  -5   8  13     2116.64     1959.59    117.16 o 
  -3   8  13     3583.55     3463.86    173.64 o 
  -1   8  13     5272.63     5503.11    178.66 o 
   1   8  13      163.68      166.73     42.71 o 
   3   8  13      449.72      453.49     34.01 o 
   5   8  13      960.97      928.78     61.43 o 
   7   8  13     2350.79     2239.46    110.12 o 
   9   8  13       58.90       29.18     18.99 o 
  11   8  13       52.81       36.34     20.75 o 
  -4   9  13      317.66      388.08     56.08 o 
  -2   9  13     1202.25     1276.06     79.72 o 
   2   9  13      702.91      633.52     86.64 o 
   4   9  13       20.63       23.77     24.69 o 
   6   9  13     2047.17     2008.23     98.23 o 
   8   9  13      815.28      897.29     72.34 o 
  10   9  13      279.38      252.10     43.83 o 
  -1  10  13      929.50      908.33     50.23 o 
   3  10  13      933.94      791.79     99.33 o 
   5  10  13     1473.63     1448.01    139.49 o 
   7  10  13       29.37        8.87     13.94 o 
   9  10  13        9.56      -23.09     30.64 o 
   2  11  13      838.04      822.88    102.68 o 
   4  11  13       68.36       66.23     30.78 o 
   6  11  13      348.52      355.17     73.27 o 
   8  11  13       85.21      -21.36     29.84 o 
   3  12  13      520.65      558.56     86.74 o 
   5  12  13      277.39      284.88     66.19 o 
   7  12  13      576.33      436.21     82.59 o 
   4  13  13      284.76      183.89     53.38 o 
   6  13  13       51.60       52.97     36.82 o 
   0   0  14    24464.59    24058.28    599.58 o 
   2   0  14    13610.26    13477.33    282.42 o 
   4   0  14     7252.65     7303.75    250.08 o 
   6   0  14     1126.64     1142.62     94.83 o 
   8   0  14     5395.45     5270.91    253.23 o 
  10   0  14     2786.89     2631.73    187.25 o 
  12   0  14     2422.60     2512.71    197.86 o 
  14   0  14      820.35      657.94    112.24 o 
 -13   1  14     1266.08     1474.35    157.90 o 
 -11   1  14     2395.64     2530.76    192.73 o 
  -9   1  14     6751.29     6372.58    297.19 o 
  -7   1  14      453.25     1295.79    106.15 o 
  -5   1  14     2804.26     2729.07    138.64 o 
  -3   1  14     5660.52     5580.36    155.75 o 
  -1   1  14    19036.54    19139.35    358.08 o 
   1   1  14    18883.13    19090.93    356.82 o 
   3   1  14     9077.46     8866.57    320.12 o 
   5   1  14     8087.22     7540.03    272.54 o 
   7   1  14     8468.88     8580.23    320.77 o 
   9   1  14     1827.95     1741.45    143.99 o 
  11   1  14     2911.62     3053.22    209.71 o 
  13   1  14      334.89      176.86     56.18 o 
 -12   2  14     3499.04     4111.33    261.05 o 
 -10   2  14     6506.79     6368.43    312.14 o 
  -8   2  14     2186.52     2089.17    129.46 o 
  -6   2  14      593.71      531.07     57.90 o 
  -4   2  14      477.58      504.92     51.08 o 
  -2   2  14     9665.74     9705.46    316.83 o 
   0   2  14    13336.11    13572.61    229.70 o 
   2   2  14     9534.51     9523.78    184.48 o 
   4   2  14     5531.49     5258.71    165.71 o 
   6   2  14    15852.96    15829.53    454.65 o 
   8   2  14    10938.18    10725.39    378.42 o 
  10   2  14     5511.77     5237.46    268.02 o 
  12   2  14     1200.40     1179.39    133.94 o 
  14   2  14      119.79       90.22     43.03 o 
 -13   3  14     3461.33     3613.07    256.02 o 
 -11   3  14     3766.84     3637.10    239.82 o 
  -9   3  14     5601.63     5494.58    224.11 o 
  -7   3  14     3368.34     3547.99    156.58 o 
  -5   3  14      645.68      711.12     58.03 o 
  -3   3  14     2813.38     2703.63    109.83 o 
  -1   3  14     8853.67     8492.68    169.27 o 
   1   3  14     6060.72     5887.39    134.98 o 
   3   3  14     3010.07     2806.56    171.81 o 
   5   3  14     4699.83     4598.62    233.12 o 
   7   3  14    12038.80    11996.51    383.99 o 
   9   3  14    13453.88    13253.71    445.14 o 
  11   3  14     3577.21     3591.94    226.00 o 
  13   3  14     1072.39      976.77    127.92 o 
 -12   4  14     5646.87     5736.06    317.17 o 
  -8   4  14     1743.78     1805.12    107.52 o 
  -6   4  14     3699.38     3799.76    141.40 o 
  -4   4  14     5002.46     5110.69    153.47 o 
  -2   4  14     5962.76     5565.42    133.71 o 
   0   4  14     6979.26     7019.16    150.48 o 
   2   4  14      472.94      481.02     38.33 o 
   4   4  14     5169.31     5479.50    158.15 o 
   6   4  14     4497.45     4691.59    157.92 o 
   8   4  14     6231.15     6158.00    267.02 o 
  10   4  14     9419.33     9154.91    367.18 o 
  12   4  14      625.62      514.38     87.00 o 
 -11   5  14     8873.07     8775.13    400.10 o 
  -7   5  14      711.23      724.37     56.23 o 
  -5   5  14     6413.53     6547.59    134.32 o 
  -3   5  14     4985.85     4746.98    196.20 o 
  -1   5  14     7977.58     7722.71    208.75 o 
   1   5  14     2967.53     2953.12    126.48 o 
   3   5  14      547.88      618.74     45.10 o 
   5   5  14     6435.91     6625.12    185.13 o 
   7   5  14     4825.76     4948.47    170.10 o 
   9   5  14     7359.99     7038.55    300.55 o 
  11   5  14     2933.22     2572.69    189.97 o 
  13   5  14     1911.99     1732.67    168.81 o 
 -12   6  14     3017.31     3013.12    234.66 o 
  -6   6  14     4248.48     3977.67    161.48 o 
  -4   6  14     4396.48     4453.85    188.14 o 
  -2   6  14    15780.43    16052.43    308.81 o 
   0   6  14     1368.24     1551.88     74.44 o 
   2   6  14      664.23      663.15     39.94 o 
   4   6  14     3510.27     3404.37    118.96 o 
   6   6  14     4418.29     4477.02    153.12 o 
   8   6  14     6712.53     6833.58    214.45 o 
  10   6  14     1529.90     1493.66    135.95 o 
  12   6  14     3655.00     3616.17    237.00 o 
  -5   7  14     4821.77     4711.93    192.87 o 
  -3   7  14    12187.83    11578.47    361.11 o 
  -1   7  14     8401.26     8523.12    256.68 o 
   1   7  14      389.39      527.98     77.17 o 
   3   7  14     3372.02     3326.78    105.23 o 
   5   7  14      551.28      521.10     47.39 o 
   7   7  14     6695.43     6704.92    204.22 o 
   9   7  14     2600.65     2751.61    135.86 o 
  11   7  14      709.26      603.70     90.99 o 
  -4   8  14     6226.56     6316.58    243.77 o 
  -2   8  14    10993.60    10931.29    309.63 o 
   0   8  14     5518.59     5245.76    140.04 o 
   2   8  14     2295.07     2307.20    167.19 o 
   4   8  14     1701.45     1815.26     80.22 o 
   6   8  14     5166.90     5094.01    166.44 o 
   8   8  14     1132.47     1047.39     81.35 o 
  10   8  14      579.56      536.16    127.17 o 
  -1   9  14     1857.49     1778.06     88.04 o 
   1   9  14     6772.75     6402.64    296.51 o 
   3   9  14     5546.26     5706.77    281.06 o 
   5   9  14     5580.68     5882.55    168.74 o 
   7   9  14     1721.64     1839.01     99.54 o 
   9   9  14     1379.35     1502.57     99.68 o 
  11   9  14      100.13       81.07     26.37 o 
   2  10  14     6551.74     6618.03    308.83 o 
   4  10  14     4187.89     4140.52    243.39 o 
   6  10  14    10418.45    10323.54    420.05 o 
   8  10  14     1803.26     2029.72    180.58 o 
  10  10  14      593.76      715.72    112.03 o 
   3  11  14     3726.88     3836.81    233.50 o 
   5  11  14     8781.99     9213.74    391.03 o 
   7  11  14     2933.83     3120.80    224.26 o 
   9  11  14     1280.85     1204.94    142.81 o 
   4  12  14     5466.02     5711.05    298.80 o 
   6  12  14     3137.51     3156.99    223.17 o 
   5  13  14     7921.29     7377.56    355.14 o 
   1   0  15     7856.33     7984.76    205.76 o 
   3   0  15     7396.84     7586.74    296.20 o 
   5   0  15     6214.67     5797.70    227.36 o 
   7   0  15     3814.61     3905.24    195.26 o 
   9   0  15     3469.14     3275.18    205.31 o 
  11   0  15     5140.26     4836.46    275.91 o 
  13   0  15     2518.75     2693.19    217.01 o 
 -12   1  15     2265.51     2277.90    194.30 o 
 -10   1  15     5816.12     5989.18    299.08 o 
  -8   1  15     4349.13     4006.95    195.64 o 
  -6   1  15     5014.30     4785.21    204.54 o 
  -4   1  15     5791.54     5734.11    306.99 o 
  -2   1  15     1935.12     1889.95    130.58 o 
   0   1  15     7618.60     7962.69    204.51 o 
   2   1  15     7916.81     7867.22    205.49 o 
   4   1  15     8271.28     8503.91    219.02 o 
   6   1  15    12359.88    12345.87    383.44 o 
   8   1  15     2276.00     2199.78    157.31 o 
  10   1  15     2028.31     1932.09    161.38 o 
  12   1  15     4725.63     4729.79    279.53 o 
 -13   2  15     2454.48     2645.43    217.92 o 
 -11   2  15     1738.40     1561.37    154.99 o 
  -7   2  15     6624.03     6333.14    236.07 o 
  -5   2  15     7833.80     7472.20    250.23 o 
  -3   2  15     2416.56     2747.70     99.21 o 
  -1   2  15     7851.60     8297.18    345.81 o 
   1   2  15     1931.58     1890.88     74.81 o 
   3   2  15     3551.28     3775.88    204.70 o 
   5   2  15     9369.49     9504.59    239.80 o 
   7   2  15     1817.37     1722.96    129.73 o 
   9   2  15     6869.12     7220.07    311.35 o 
  11   2  15     2039.62     1718.71    156.14 o 
  13   2  15     1933.44     1960.32    182.55 o 
 -12   3  15     1519.89     1392.23    152.35 o 
 -10   3  15     1548.24     1275.39    137.80 o 
  -8   3  15     3025.24     3320.77    161.19 o 
  -6   3  15     8709.87     8330.37    257.36 o 
  -4   3  15     8443.59     7945.17    239.02 o 
  -2   3  15     3674.56     3921.66    206.99 o 
   0   3  15     7248.76     7765.57    164.78 o 
   2   3  15     2550.99     2727.66    171.60 o 
   4   3  15     7263.48     7496.26    196.61 o 
   6   3  15     1983.53     2020.12    102.82 o 
   8   3  15     3279.03     3164.50    186.80 o 
  10   3  15     3854.67     3523.96    216.63 o 
  12   3  15     2781.60     2660.21    205.25 o 
 -11   4  15      775.60      589.05     97.37 o 
  -7   4  15     3488.47     3443.18    145.71 o 
  -5   4  15     6520.28     6380.35    190.45 o 
  -3   4  15     6985.02     7048.41    132.27 o 
  -1   4  15     8023.36     8465.93    173.43 o 
   1   4  15     5652.86     5504.08    160.93 o 
   3   4  15     9024.90     8931.17    208.10 o 
   5   4  15     1625.28     1766.86     91.01 o 
   7   4  15     2625.64     2273.52    113.22 o 
   9   4  15     1265.54     1128.09    114.64 o 
  11   4  15     4452.18     4311.38    252.97 o 
  13   4  15     1951.04     1919.39    180.54 o 
 -12   5  15     1895.00     1669.30    173.19 o 
  -6   5  15     2304.81     2523.97    101.11 o 
  -4   5  15     1781.23     1885.67     55.38 o 
  -2   5  15     9446.91     9624.89    223.37 o 
   0   5  15     5762.85     5575.88    169.01 o 
   2   5  15     8227.72     8374.56    187.28 o 
   4   5  15     6288.07     6490.49    178.13 o 
   6   5  15     1808.70     1743.01     94.74 o 
   8   5  15     3122.87     2861.10    133.88 o 
  10   5  15     3142.04     3017.39    198.11 o 
  12   5  15     2869.21     2640.68    202.63 o 
  -5   6  15     1673.24     1660.20    106.60 o 
  -3   6  15     2326.93     2296.24    104.93 o 
  -1   6  15    11752.05    11353.28    335.13 o 
   1   6  15     5388.81     5380.80    152.22 o 
   3   6  15     8319.13     8347.73    195.62 o 
   5   6  15     2403.32     2872.28    136.85 o 
   7   6  15     2153.26     1881.90    192.12 o 
   9   6  15     4120.83     3993.05    167.39 o 
  11   6  15     2395.03     2400.53    183.68 o 
  -4   7  15     2622.19     2215.37    134.80 o 
  -2   7  15     1753.97     1661.56    107.14 o 
   0   7  15     4132.05     4308.57    132.97 o 
   2   7  15     6487.54     6778.73    303.80 o 
   4   7  15     3202.30     3351.26    219.03 o 
   6   7  15     4205.84     4273.93    152.30 o 
   8   7  15     2425.80     2531.33    126.39 o 
  10   7  15     3056.16     3052.77    151.48 o 
  12   7  15     1320.97     1305.67    139.71 o 
  -3   8  15     3161.03     2859.62    148.78 o 
  -1   8  15     2551.96     2323.47    115.86 o 
   1   8  15     4480.91     4647.65    246.41 o 
   3   8  15     3161.15     3245.59     97.01 o 
   5   8  15     3293.13     3492.98    126.45 o 
   7   8  15     3172.67     3150.41    134.37 o 
   9   8  15     3908.15     4070.83    169.06 o 
  11   8  15     1264.09     1288.16    101.37 o 
  -2   9  15     6831.65     6776.42    224.47 o 
   2   9  15     2949.72     3025.22    202.53 o 
   4   9  15     1517.94     1413.65    140.86 o 
   6   9  15     2291.19     2395.06    190.71 o 
   8   9  15     4240.05     4350.08    272.41 o 
  10   9  15     2294.50     2336.24    206.59 o 
   3  10  15     1536.35     1573.59    149.22 o 
   5  10  15     1408.78     1281.61    138.19 o 
   7  10  15     3558.08     3588.26    244.85 o 
   9  10  15     2186.72     2140.92    195.24 o 
   2  11  15     1879.02     1775.90    160.90 o 
   4  11  15      711.16      678.80     99.28 o 
   6  11  15     2693.66     2863.69    216.10 o 
   8  11  15     2861.49     2934.50    226.01 o 
   3  12  15     1471.19     1359.04    144.14 o 
   5  12  15     1890.71     1836.93    171.85 o 
   7  12  15      808.87      790.77    115.59 o 
   4  13  15     1735.31     1600.25    160.32 o 
   0   0  16      553.91      752.72     83.34 o 
   2   0  16      567.95      525.38     71.94 o 
   4   0  16      248.89      282.69     36.32 o 
   6   0  16       78.62       59.35     23.79 o 
   8   0  16        4.14      -28.88     24.72 o 
  10   0  16      598.03      721.87    100.31 o 
  12   0  16      178.14      312.75     73.32 o 
 -13   1  16      166.49      178.59     58.45 o 
 -11   1  16      215.83      227.79     61.64 o 
  -9   1  16      335.46      481.42     80.86 o 
  -7   1  16       68.69       68.71     31.95 o 
  -5   1  16      367.43      287.75     45.12 o 
  -3   1  16     1688.43     1805.99     85.17 o 
  -1   1  16     1247.69     1117.26    122.28 o 
   1   1  16     1252.07     1143.44     72.30 o 
   3   1  16      232.88      279.65     57.57 o 
   5   1  16     1199.34     1228.05     78.29 o 
   7   1  16     1470.43     1227.59    114.99 o 
   9   1  16      633.40      603.35     86.43 o 
  11   1  16      115.94      128.91     39.29 o 
  13   1  16      757.55      727.05    114.10 o 
 -12   2  16       91.11      144.31     56.80 o 
 -10   2  16      697.59      776.44    107.49 o 
  -6   2  16     1208.86     1239.85     92.33 o 
  -4   2  16      799.10      746.98     60.06 o 
  -2   2  16     2984.32     3060.73    172.36 o 
   0   2  16      635.28      659.33     54.60 o 
   2   2  16     3001.09     3326.90    191.60 o 
   4   2  16      770.24      805.16     97.09 o 
   6   2  16     1264.39     1311.43    101.21 o 
   8   2  16       80.21       82.45     34.20 o 
  10   2  16       66.25      113.19     39.87 o 
  12   2  16       67.20       78.30     41.19 o 
 -11   3  16      737.78      610.86     99.52 o 
  -7   3  16      519.70      474.16     55.46 o 
  -5   3  16       83.62       78.41     22.11 o 
  -3   3  16      629.30      546.46     41.08 o 
  -1   3  16      221.59      180.38     30.14 o 
   1   3  16     1659.56     1642.50     86.46 o 
   3   3  16      660.31      577.76     82.40 o 
   5   3  16     1920.76     2108.92    101.64 o 
   7   3  16     1126.22      993.90     76.48 o 
   9   3  16     1563.33     1692.86    142.81 o 
  11   3  16      499.28      484.70     84.54 o 
  13   3  16      312.37      304.62     74.96 o 
 -12   4  16     1182.70     1340.36    155.34 o 
  -6   4  16      200.27      247.62     33.67 o 
  -4   4  16     1131.93     1117.49     64.63 o 
  -2   4  16      736.20      677.63     38.04 o 
   0   4  16      258.81      233.49     32.52 o 
   2   4  16      806.95      743.29     95.72 o 
   4   4  16     1153.00     1220.88     73.54 o 
   6   4  16      971.85      957.79     71.08 o 
   8   4  16      749.08      759.98     69.15 o 
  10   4  16      755.53      812.09    101.82 o 
  12   4  16       11.56       27.04     27.62 o 
 -11   5  16      528.87      460.23     90.48 o 
  -3   5  16     1927.64     1790.04     88.86 o 
  -1   5  16     1141.56     1097.41     33.18 o 
   1   5  16      366.09      320.79     24.56 o 
   3   5  16       87.01       78.61     25.12 o 
   5   5  16      141.54      123.53     27.10 o 
   7   5  16      347.87      428.28     51.41 o 
   9   5  16      217.83      172.96     40.22 o 
  11   5  16      194.33      244.61     60.75 o 
  -4   6  16     1030.13     1057.49     91.90 o 
  -2   6  16     1254.29     1197.66     96.53 o 
   0   6  16       82.17       68.73     34.44 o 
   2   6  16     1209.78     1281.80     59.50 o 
   4   6  16      194.79      229.74     30.70 o 
   6   6  16     1190.98     1114.86     75.95 o 
   8   6  16      231.98      210.86     37.53 o 
  10   6  16      344.36      288.27     48.07 o 
  -3   7  16     1116.82      959.68     88.00 o 
  -1   7  16     1505.76     1477.19     99.12 o 
   1   7  16       72.53       34.52     29.47 o 
   3   7  16      522.12      525.66     38.83 o 
   5   7  16      453.26      488.96     46.17 o 
   7   7  16      249.38      311.20     43.38 o 
   9   7  16       69.14       42.20     39.71 o 
  11   7  16       49.46      122.04     44.26 o 
  -2   8  16      101.33      121.93     29.16 o 
   0   8  16        4.46       -0.81     10.29 o 
   2   8  16      873.87      779.00    102.87 o 
   4   8  16       79.74       47.26     30.47 o 
   6   8  16      568.40      625.98     97.99 o 
   8   8  16       67.09       57.63     41.67 o 
  10   8  16      358.18      373.84     82.88 o 
  -3   9  16     1555.52     1654.97    108.99 o 
   1   9  16      337.99      268.81     63.87 o 
   3   9  16       91.80      132.67     47.49 o 
   5   9  16     2184.98     2373.94    191.22 o 
   7   9  16       21.28       47.31     19.75 o 
   9   9  16      299.39      468.68     93.88 o 
   2  10  16      728.36      654.62     98.00 o 
   4  10  16      652.49      672.80    100.51 o 
   6  10  16      675.40      681.91    105.70 o 
   8  10  16      410.16      314.79     72.41 o 
   3  11  16      713.22      599.71     97.75 o 
   5  11  16      544.62      429.54     83.95 o 
   7  11  16      178.21      166.73     60.57 o 
   4  12  16     1192.53     1067.02    131.48 o 
   1   0  17      607.72      611.00     54.55 o 
   3   0  17     6853.65     6687.50    290.12 o 
   5   0  17     7032.45     6762.50    196.87 o 
   9   0  17     2947.85     3100.32    207.05 o 
  11   0  17     2979.61     2621.42    204.64 o 
 -12   1  17     3548.11     3718.41    256.99 o 
 -10   1  17     4917.33     4462.32    263.43 o 
  -6   1  17     7539.71     7559.00    274.66 o 
  -4   1  17     8860.19     8537.04    400.60 o 
  -2   1  17    11209.10    10824.85    374.22 o 
   0   1  17      876.88      954.45     67.64 o 
   2   1  17     2704.04     3037.26    184.92 o 
   4   1  17     2362.99     2392.78    111.98 o 
   6   1  17     5842.41     5824.96    292.04 o 
   8   1  17     1645.42     1426.43    131.90 o 
  10   1  17     1723.62     1533.95    147.51 o 
  12   1  17     3422.53     3280.22    235.22 o 
 -11   2  17     1139.39     1064.73    131.88 o 
  -5   2  17     7302.17     7004.52    418.19 o 
  -3   2  17     7637.25     7612.96    191.83 o 
  -1   2  17     2870.96     3135.48    172.84 o 
   1   2  17    11194.88    10821.09    261.09 o 
   3   2  17     3699.17     3709.55    213.16 o 
   5   2  17     5901.37     6036.47    186.79 o 
   7   2  17     2517.43     2487.12    191.45 o 
   9   2  17     2107.25     2155.17    165.70 o 
  11   2  17     1469.01     1346.11    142.93 o 
 -12   3  17      834.94      787.13    118.03 o 
 -10   3  17     2083.41     2416.14    195.60 o 
  -4   3  17    12654.71    12513.01    259.16 o 
  -2   3  17     3414.97     3406.96    110.51 o 
   0   3  17     7061.47     6815.17    241.84 o 
   2   3  17     7531.95     7977.99    329.37 o 
   4   3  17     5965.74     5821.27    227.86 o 
   6   3  17     3652.57     3522.41    145.01 o 
   8   3  17     1778.22     1782.87    107.95 o 
  10   3  17     2313.48     2230.77    175.07 o 
  12   3  17     2807.80     2741.56    212.31 o 
 -11   4  17     1570.83     1445.31    158.82 o 
  -3   4  17     5536.08     5284.76    135.84 o 
  -1   4  17     2498.99     2537.35     76.53 o 
   1   4  17     8593.98     8473.12    221.14 o 
   3   4  17    12971.91    12560.59    464.45 o 
   5   4  17     3868.15     4031.46    172.77 o 
   7   4  17      707.41      702.49     64.95 o 
   9   4  17     1210.62     1093.27     87.59 o 
  11   4  17     2642.24     2522.52    194.22 o 
  -4   5  17     4035.41     4105.40    210.95 o 
  -2   5  17     5663.25     5175.74    193.09 o 
   0   5  17     6501.13     6341.13    128.53 o 
   2   5  17     7524.96     7704.21    324.57 o 
   4   5  17     7295.45     7348.80    257.00 o 
   6   5  17     5184.38     5287.31    365.03 o 
   8   5  17      947.07     1019.73     81.00 o 
  10   5  17     1927.83     1961.74    209.85 o 
  -3   6  17     3900.49     3704.33    187.80 o 
  -1   6  17     5859.84     5984.58    231.43 o 
   1   6  17     7631.35     7509.39    410.84 o 
   3   6  17     5706.16     5820.49    160.18 o 
   5   6  17     6937.00     6845.54    216.82 o 
   7   6  17     1852.75     1875.46    105.63 o 
   9   6  17     2496.12     2741.72    140.48 o 
  11   6  17     2622.67     2692.21    197.99 o 
  -4   7  17      708.21      682.08     79.31 o 
  -2   7  17     2679.93     2892.94    151.91 o 
   0   7  17     6850.80     6241.69    179.14 o 
   2   7  17     9513.46    10508.16    415.06 o 
   4   7  17     5900.30     6230.63    314.82 o 
   6   7  17     3150.18     3224.72    133.09 o 
   8   7  17     4230.85     4512.13    175.96 o 
  10   7  17     2845.34     3146.42    246.33 o 
  -3   8  17     1606.54     1529.12    112.12 o 
  -1   8  17     1831.83     2009.82    114.22 o 
   1   8  17     4591.84     4698.52    264.81 o 
   3   8  17     4691.13     4877.36    276.27 o 
   5   8  17     4710.02     4786.38    281.08 o 
   7   8  17     3298.00     3357.30    240.25 o 
   9   8  17     4796.71     5209.98    315.83 o 
  -4   9  17     1185.13     1130.47     97.76 o 
   2   9  17     4692.52     4986.22    279.69 o 
   4   9  17     1796.41     1874.92    171.79 o 
   6   9  17     2126.07     2339.61    197.67 o 
   8   9  17     2185.58     2137.72    196.62 o 
   3  10  17     2170.18     2329.37    192.09 o 
   5  10  17     1258.63     1376.77    151.08 o 
   7  10  17     2344.84     2451.58    209.46 o 
   4  11  17     1517.75     1649.29    167.07 o 
   6  11  17     1185.39     1148.25    141.64 o 
   3  12  17      715.56      635.34    102.53 o 
   0   0  18       18.88       32.51     20.48 o 
   2   0  18     1972.37     1846.00    145.58 o 
   4   0  18     3034.01     3068.37    127.14 o 
   6   0  18     4527.62     4887.25    266.37 o 
   8   0  18     1810.81     1792.03    153.16 o 
  10   0  18     3341.33     3322.24    225.82 o 
  12   0  18     2477.47     1965.66    185.54 o 
 -11   1  18     4167.90     4019.03    261.80 o 
  -9   1  18     1827.29     1891.92    166.18 o 
  -5   1  18     7198.23     7220.68    204.92 o 
  -3   1  18     2701.70     2678.08    111.95 o 
  -1   1  18     3696.58     3450.62    151.12 o 
   1   1  18     3378.16     3309.40    135.28 o 
   3   1  18     2666.60     2733.84    184.29 o 
   5   1  18     2373.82     2396.60    179.56 o 
   7   1  18      974.53      847.19     74.64 o 
   9   1  18     2222.77     2121.94    170.33 o 
  11   1  18     1517.78     1440.90    151.00 o 
 -10   2  18     1924.40     2092.18    182.45 o 
  -4   2  18     5509.21     5155.64    169.11 o 
  -2   2  18     5542.13     5823.85    260.13 o 
   0   2  18     2288.97     2245.30    123.75 o 
   2   2  18     5437.27     5673.90    273.70 o 
   4   2  18     4846.49     5073.57    266.90 o 
   6   2  18     3626.93     3378.28    145.92 o 
   8   2  18      139.15      141.36     32.31 o 
  10   2  18     2233.97     1950.40    167.98 o 
  12   2  18     2104.22     1854.90    176.13 o 
 -11   3  18       15.47       25.33     28.27 o 
  -5   3  18     4744.64     4660.24    245.40 o 
  -3   3  18     5735.80     5551.46    153.90 o 
  -1   3  18     2920.44     2888.57    125.20 o 
   1   3  18     2782.78     2797.76    121.61 o 
   3   3  18     5623.90     5789.53    285.32 o 
   5   3  18     2893.64     3000.79    218.58 o 
   7   3  18      553.51      555.10     66.14 o 
   9   3  18      776.40      909.82     80.82 o 
  11   3  18     1663.78     1510.18    153.10 o 
  -4   4  18     2812.10     3002.94    184.86 o 
  -2   4  18     4993.50     5160.12    235.04 o 
   0   4  18     3119.78     3051.64    131.96 o 
   2   4  18     5599.81     5465.11    161.15 o 
   4   4  18     2715.42     2767.65    118.97 o 
   6   4  18     1515.69     1409.32    107.16 o 
   8   4  18      328.09      276.29     57.24 o 
  10   4  18      481.77      479.54     61.86 o 
  -5   5  18     2697.96     2358.91    167.20 o 
  -3   5  18     3023.56     2975.92    174.79 o 
  -1   5  18     2672.56     2543.04     74.61 o 
   1   5  18     7103.90     7203.02    258.05 o 
   3   5  18     4742.35     4780.75    149.83 o 
   5   5  18     2672.90     2555.32    145.20 o 
   7   5  18      827.01      780.30     68.57 o 
   9   5  18     1840.79     1787.30    269.90 o 
  11   5  18      694.55      640.99     97.66 o 
  -4   6  18     1533.80     1322.89    116.58 o 
  -2   6  18     3879.27     3624.24    183.16 o 
   0   6  18     4581.56     4587.32    157.10 o 
   2   6  18     7356.92     8013.47    355.78 o 
   4   6  18     3773.59     3915.68    240.67 o 
   6   6  18     1304.31     1474.14    105.03 o 
   8   6  18     1506.12     1480.29     97.98 o 
  10   6  18     1867.01     1836.19    156.69 o 
  -5   7  18      726.23      639.84     82.94 o 
  -3   7  18      526.02      457.73     64.53 o 
  -1   7  18     1119.05     1064.27     88.48 o 
   1   7  18     6703.80     6703.82    324.95 o 
   3   7  18     4994.35     5079.32    284.64 o 
   5   7  18     3778.68     4052.97    258.33 o 
   7   7  18     2444.35     2746.98    219.46 o 
   9   7  18     2038.90     2186.26    203.40 o 
  -4   8  18      323.91      315.86     55.02 o 
  -2   8  18       89.05       56.52     22.81 o 
   2   8  18     3699.76     3732.89    241.08 o 
   4   8  18     1184.62     1178.82    136.13 o 
   6   8  18     3407.70     3786.88    257.37 o 
   8   8  18     2631.21     2601.59    218.89 o 
   1   9  18     1703.32     1947.70    173.99 o 
   3   9  18     1452.46     1679.84    163.83 o 
   5   9  18      909.03     1149.19    140.37 o 
   7   9  18     1330.08     1288.00    151.44 o 
   2  10  18     1709.88     1648.64    163.61 o 
   4  10  18      834.33      805.73    117.55 o 
   6  10  18      732.70      727.75    114.23 o 
   3  11  18       15.55        8.40     24.45 o 
   1   0  19      617.12      560.13     58.61 o 
   3   0  19     2469.93     2154.07    106.47 o 
   5   0  19      864.16      833.30    107.53 o 
   7   0  19      220.99      231.23     61.86 o 
   9   0  19     1090.57     1115.04    126.72 o 
  11   0  19      664.87      684.01    106.91 o 
 -10   1  19      892.72      696.87    106.14 o 
  -6   1  19      591.01      651.47     98.00 o 
  -4   1  19      777.32      721.01     69.71 o 
  -2   1  19      348.91      382.42     68.03 o 
   0   1  19      585.18      579.93     56.93 o 
   2   1  19     3029.59     3064.24    196.45 o 
   4   1  19     2243.52     2473.36    183.17 o 
   6   1  19     1980.68     1707.01    159.72 o 
   8   1  19     1044.90      966.82     83.56 o 
  10   1  19      200.25      169.58     51.99 o 
 -11   2  19       95.53       54.64     40.63 o 
  -5   2  19     1389.46     1090.22    120.94 o 
  -3   2  19     2100.36     2337.16    166.47 o 
  -1   2  19     2916.80     2726.94    274.45 o 
   1   2  19      369.86      319.06     42.70 o 
   3   2  19     1386.46     1578.82    143.89 o 
   5   2  19     2169.86     2315.10    117.39 o 
   7   2  19      142.87      122.45     30.97 o 
   9   2  19        0.73        2.78     18.52 o 
  11   2  19      272.11      207.43     59.27 o 
 -10   3  19      489.04      405.61     82.50 o 
  -6   3  19     1290.11     1460.74    140.47 o 
  -4   3  19     1508.34     1607.50    139.87 o 
  -2   3  19     1266.54     1191.49    112.72 o 
   0   3  19     2458.26     2352.61    114.71 o 
   2   3  19     2053.23     2169.60    171.32 o 
   4   3  19      814.89      909.54     69.12 o 
   6   3  19      582.12      542.59     64.28 o 
   8   3  19      452.98      491.50     58.97 o 
  10   3  19       35.20       13.75     40.15 o 
  -5   4  19     2298.93     2302.31    169.46 o 
  -3   4  19      738.98      596.29     79.87 o 
  -1   4  19     2179.62     2277.55    114.69 o 
   1   4  19      767.85      807.49     65.71 o 
   3   4  19     1509.17     1443.54     99.17 o 
   5   4  19     1370.82     1489.64     91.18 o 
   7   4  19       57.83       49.08     28.69 o 
   9   4  19      223.28      214.92     41.35 o 
  -4   5  19     1381.76     1483.61    129.55 o 
  -2   5  19     2049.60     2006.76    143.01 o 
   0   5  19      885.51      925.95     69.72 o 
   2   5  19     1403.81     1425.57     73.75 o 
   4   5  19     2274.62     2262.84    123.76 o 
   6   5  19      146.98      140.90     27.75 o 
   8   5  19       12.45        2.11     17.10 o 
  10   5  19      239.46      144.04     40.60 o 
  -5   6  19      170.14      182.26     47.92 o 
  -3   6  19      541.43      509.40     71.75 o 
  -1   6  19     1929.96     1736.15    123.76 o 
   1   6  19      592.23      762.30    104.70 o 
   3   6  19     1307.58     1282.49    138.81 o 
   5   6  19     1072.70     1007.30    126.89 o 
   7   6  19      805.29      782.89    115.98 o 
  -4   7  19       58.91       40.22     23.91 o 
  -2   7  19      127.36       81.83     29.14 o 
   0   7  19      222.93      225.14     33.76 o 
   2   7  19      212.85      237.51     66.10 o 
   4   7  19     1019.60     1018.41    129.39 o 
   6   7  19      657.42      720.00    111.52 o 
   8   7  19      939.49      914.58    130.52 o 
  -5   8  19       17.15       12.76     24.86 o 
   1   8  19     1179.15     1193.83    136.62 o 
   3   8  19      540.01      564.02     95.80 o 
   5   8  19      138.47      161.56     53.56 o 
   7   8  19      872.93      850.07    124.53 o 
   2   9  19     1374.04     1364.71    149.92 o 
   4   9  19      146.17       71.88     41.33 o 
   6   9  19      622.93      761.86    117.41 o 
   3  10  19      516.37      426.21     85.40 o 
   0   0  20     1979.83     1792.90    145.95 o 
   2   0  20     2048.56     1931.37    157.47 o 
   4   0  20     5600.39     5695.06    291.51 o 
   6   0  20     4864.08     5222.74    290.16 o 
   8   0  20     3277.37     3151.06    157.79 o 
  10   0  20     3349.26     3146.09    227.82 o 
  -9   1  20     1674.65     1602.14    158.71 o 
  -7   1  20     5889.97     6361.52    327.08 o 
  -5   1  20     7409.39     7743.31    349.05 o 
  -3   1  20     4276.42     4052.11    233.19 o 
  -1   1  20      902.51      904.86     73.25 o 
   1   1  20      765.92      752.66     66.66 o 
   3   1  20     3059.22     2972.95    202.64 o 
   5   1  20     6015.99     6095.97    310.74 o 
   7   1  20     2457.66     2474.62    133.76 o 
   9   1  20     2256.00     2326.02    137.31 o 
 -10   2  20     1188.04     1282.32    147.35 o 
  -6   2  20     6627.80     6649.70    327.11 o 
  -4   2  20     6549.05     6315.29    302.65 o 
  -2   2  20     3057.84     3021.47    192.49 o 
   0   2  20     2106.26     2172.27    113.82 o 
   2   2  20     2832.77     3256.14    213.16 o 
   4   2  20     2705.81     2796.13    203.86 o 
   6   2  20     1043.57     1000.80    114.21 o 
   8   2  20     1181.49     1096.24     90.89 o 
  10   2  20     2122.67     1827.19    167.66 o 
  -7   3  20     5371.72     5451.82    296.02 o 
  -5   3  20     8383.59     8768.02    367.71 o 
  -3   3  20     5531.52     5707.17    272.42 o 
  -1   3  20     3051.93     2831.91    182.48 o 
   1   3  20     4359.75     4246.48    196.16 o 
   3   3  20     5433.71     5699.88    299.08 o 
   5   3  20     3286.90     3466.25    147.41 o 
   7   3  20      618.86      622.38     65.73 o 
   9   3  20      365.19      333.65     52.33 o 
  -6   4  20     7594.32     7433.99    343.02 o 
  -4   4  20     7938.76     7448.75    322.55 o 
  -2   4  20     2806.88     2650.92    173.09 o 
   0   4  20     5667.65     5789.56    192.37 o 
   2   4  20     6600.86     6948.43    193.23 o 
   4   4  20     7806.48     7708.05    375.06 o 
   6   4  20     1508.93     1518.40     97.10 o 
   8   4  20      913.30      740.72     73.76 o 
  -5   5  20     4916.18     4784.00    258.56 o 
  -3   5  20     3527.43     3776.68    208.83 o 
  -1   5  20     5975.25     5797.24    254.60 o 
   1   5  20     7433.48     7666.29    354.12 o 
   3   5  20     8512.97     9262.62    403.20 o 
   5   5  20     5030.87     5804.21    316.72 o 
   7   5  20     1053.92     1014.62    132.32 o 
  -6   6  20     3336.62     3616.23    223.08 o 
  -4   6  20     1517.87     1452.67    129.05 o 
  -2   6  20      979.54     1047.32    101.23 o 
   0   6  20     4898.20     5156.06    293.81 o 
   2   6  20     6646.39     7050.11    345.33 o 
   4   6  20     7668.81     8811.70    398.68 o 
   6   6  20     3408.59     3916.37    266.38 o 
  -5   7  20     1050.82     1114.54    115.47 o 
  -3   7  20      657.95      704.65     83.74 o 
  -1   7  20     2475.20     2502.12    148.56 o 
   1   7  20     5717.78     5764.53    314.95 o 
   3   7  20     5222.10     5827.71    318.36 o 
   5   7  20     2517.43     2475.11    209.42 o 
   2   8  20     5347.50     5970.47    326.80 o 
   4   8  20     3255.21     3585.18    252.69 o 
   3   9  20     3037.96     3212.52    240.40 o 
   1   0  21     2365.23     2210.67    119.28 o 
   3   0  21     2744.77     2740.62    197.87 o 
   5   0  21     1501.23     1563.68    153.23 o 
   7   0  21     2013.14     2306.42    197.08 o 
   9   0  21      952.43     1055.60     93.68 o 
  -8   1  21     1244.32     1257.47    148.00 o 
  -6   1  21      470.84      476.76     85.64 o 
  -4   1  21     1221.58     1293.20    135.01 o 
  -2   1  21     2466.39     2477.71    181.35 o 
   0   1  21     2444.24     2546.08    127.09 o 
   2   1  21     3271.56     3157.54    213.65 o 
   4   1  21     1125.89     1163.95    133.42 o 
   6   1  21     2047.82     1980.43    179.71 o 
   8   1  21     2202.11     2253.78    148.85 o 
  -9   2  21      927.44      891.05    121.39 o 
  -7   2  21      159.33      112.39     46.42 o 
  -5   2  21      727.11      738.33    102.89 o 
  -3   2  21     1053.46     1042.64    115.69 o 
  -1   2  21     3464.13     3472.39    151.68 o 
   1   2  21     2416.32     2574.34    128.08 o 
   3   2  21      903.11      784.07    108.55 o 
   5   2  21     1985.88     2121.65    236.18 o 
   7   2  21     1319.77     1242.65    116.21 o 
   9   2  21     2837.42     2750.68    201.71 o 
  -8   3  21     1665.67     1532.77    160.22 o 
  -6   3  21      542.27      436.11     80.07 o 
  -4   3  21      862.09      832.45    103.91 o 
  -2   3  21     1038.48     1090.41    113.79 o 
   0   3  21     2836.60     2921.83    136.93 o 
   2   3  21     1037.23     1123.32    129.02 o 
   4   3  21     3877.80     3906.14    155.99 o 
   6   3  21     1149.57     1278.66     92.22 o 
   8   3  21     1614.05     1708.05    151.64 o 
  -7   4  21      674.27      680.45    101.98 o 
  -5   4  21     1743.17     1873.44    158.81 o 
  -3   4  21     4071.85     3654.43    216.38 o 
  -1   4  21     1186.13     1178.35    114.25 o 
   1   4  21     1258.20     1292.17    139.44 o 
   3   4  21      889.00     1026.07    126.34 o 
   5   4  21     1437.78     1338.68    149.79 o 
   7   4  21     3216.24     3221.67    243.99 o 
  -6   5  21     1966.29     2077.48    172.56 o 
  -4   5  21     1450.82     1115.50    117.68 o 
  -2   5  21     2055.54     2123.98    154.86 o 
   0   5  21     1563.46     1477.13    151.16 o 
   2   5  21      707.50      801.41    112.54 o 
   4   5  21     1851.04     1845.25    177.41 o 
   6   5  21     3217.40     3559.72    253.28 o 
  -7   6  21     1121.60     1118.90    127.80 o 
  -5   6  21     3162.29     3028.40    200.14 o 
  -3   6  21     1256.73     1223.82    116.71 o 
  -1   6  21     2110.47     2276.19    150.53 o 
   1   6  21      436.48      567.24     94.26 o 
   3   6  21      495.92      457.51     89.17 o 
   5   6  21     2055.68     2266.51    201.50 o 
  -6   7  21     3479.54     3392.87    216.80 o 
  -4   7  21     3355.96     2982.35    188.35 o 
   2   7  21      152.47      225.57     61.52 o 
   4   7  21      679.16      897.95    126.93 o 
   1   8  21     1142.03     1100.19    140.39 o 
   3   8  21     1660.06     1654.29    171.16 o 
   0   0  22       87.19       66.96     34.06 o 
   2   0  22      120.88      165.15     48.40 o 
   4   0  22      902.07      873.39    113.86 o 
   6   0  22     1009.77     1129.06    136.40 o 
   8   0  22      288.16      363.78     55.39 o 
  -7   1  22      881.14      862.00    121.32 o 
  -5   1  22      505.99      464.87     81.18 o 
  -3   1  22      980.78      938.73    115.32 o 
  -1   1  22      481.18      531.47     84.61 o 
   1   1  22      434.40      423.24     78.01 o 
   3   1  22      496.68      423.82     82.62 o 
   5   1  22      239.34      137.66     51.61 o 
   7   1  22      125.72       48.88     72.92 o 
  -8   2  22     1233.08     1310.95    152.31 o 
  -6   2  22      855.82      924.17    121.51 o 
  -4   2  22     1299.72     1372.19    140.86 o 
  -2   2  22      443.02      407.07     74.72 o 
   0   2  22      130.28      126.86     31.26 o 
   2   2  22      434.66      407.97     77.26 o 
   4   2  22     1023.90     1033.71    129.06 o 
   6   2  22      203.29      121.73     28.77 o 
   8   2  22      107.03       96.51     40.33 o 
  -7   3  22      669.19      736.40    108.60 o 
  -5   3  22     1995.04     2094.44    176.59 o 
  -3   3  22      554.32      463.35     78.32 o 
  -1   3  22      517.96      485.21     77.62 o 
   1   3  22      983.96     1120.99    129.86 o 
   3   3  22      543.07      545.64     96.27 o 
   5   3  22      256.27      237.73     66.02 o 
  -6   4  22      381.70      323.15     69.45 o 
  -4   4  22      546.44      583.68     88.22 o 
  -2   4  22     1082.30      996.09    110.44 o 
   0   4  22      862.90      874.68     75.00 o 
   2   4  22     1310.47     1654.12    163.42 o 
   4   4  22      515.18      472.53     90.90 o 
   6   4  22        0.67      -61.60     41.07 o 
  -7   5  22      363.30      285.13     66.87 o 
  -5   5  22      200.91      152.53     46.40 o 
  -3   5  22      258.93      277.82     59.91 o 
  -1   5  22      266.04      220.54     49.87 o 
   1   5  22      557.87      637.79    101.85 o 
   3   5  22     1980.17     2311.54    199.18 o 
   5   5  22      190.20      100.76     49.33 o 
  -6   6  22      525.21      496.09     84.20 o 
  -4   6  22        2.99      -30.67     24.40 o 
  -2   6  22      212.65      162.64     43.18 o 
   2   6  22      871.78      952.71    126.26 o 
   4   6  22      406.69      411.64     84.88 o 
   1   7  22      863.29      988.17    132.11 o 
   1   0  23     5119.90     5172.51    282.00 o 
   3   0  23     5289.66     5788.84    308.55 o 
   5   0  23      832.18      890.49    122.08 o 
   7   0  23     2706.85     2280.07    137.31 o 
  -6   1  23     1035.33     1090.35    136.22 o 
  -4   1  23     1276.65     1269.04    142.01 o 
  -2   1  23     4640.70     4539.99    262.21 o 
   0   1  23     5047.80     5051.38    194.73 o 
   2   1  23     4053.89     4229.39    259.04 o 
   4   1  23     2135.14     1871.73    177.50 o 
   6   1  23     3281.30     3275.20    159.94 o 
  -7   2  23      964.15     1070.75    135.68 o 
  -5   2  23     1012.52      992.61    124.34 o 
  -3   2  23     2475.65     2327.11    185.66 o 
  -1   2  23     3973.21     4022.43    237.81 o 
   1   2  23     4599.29     4492.04    269.01 o 
   3   2  23     2078.72     2367.02    197.31 o 
   5   2  23     3287.67     3390.41    245.29 o 
  -6   3  23      413.27      352.83     77.29 o 
  -4   3  23     3332.79     3664.87    235.82 o 
  -2   3  23     2054.39     2071.00    167.42 o 
   0   3  23     5279.11     5416.81    201.36 o 
   2   3  23     2426.99     2665.98    210.45 o 
   4   3  23     2687.53     2770.81    222.80 o 
  -5   4  23      581.45      565.70     91.20 o 
  -3   4  23     2724.66     2899.82    201.02 o 
  -1   4  23     2186.55     2180.51    164.02 o 
   1   4  23     1342.41     1300.49    145.18 o 
   3   4  23     3200.35     3582.16    254.50 o 
  -4   5  23     2903.50     2873.22    200.56 o 
  -2   5  23     3374.68     3097.52    198.64 o 
   0   5  23      807.05      774.96     92.00 o 
   2   5  23     1053.24      833.34    119.37 o 
   0   0  24     4522.36     4344.48    261.27 o 
   2   0  24      971.28     1014.80    124.76 o 
   4   0  24     1587.87     1699.04    170.09 o 
  -5   1  24      114.12       43.82     36.13 o 
  -3   1  24      503.22      444.71     84.64 o 
  -1   1  24     1289.23     1170.07    130.33 o 
   1   1  24     1277.42     1294.66    142.59 o 
   3   1  24     2534.51     2757.27    215.25 o 
   5   1  24     1146.62     1280.86    151.76 o 
  -4   2  24      576.52      415.03     82.99 o 
  -2   2  24     1356.46     1302.94    137.32 o 
   0   2  24      909.06      874.45     80.44 o 
   2   2  24     1452.45     1812.47    173.10 o 
   4   2  24      616.77      531.31     98.08 o 
  -3   3  24     1940.76     2009.41    174.37 o 
  -1   3  24     2417.63     2408.84    183.72 o 
   1   3  24      507.70      293.95     71.48 o 
   3   3  24     2009.10     2368.61    204.88 o 
  -4   4  24     1098.80     1098.76    128.45 o 
  -2   4  24      535.19      482.56     82.18 o 
   0   4  24     1477.15     1480.55    136.50 o 
   1   0  25     2747.73     2718.83    208.92 o 
   3   0  25      350.46      306.77     74.59 o 
  -2   1  25     2099.90     2130.10    184.20 o 
   0   1  25     2718.09     2774.22    225.79 o 
   2   1  25     1303.72     1367.23    151.45 o 
  -1   2  25     1307.39     1286.17    138.51 o 
   1   2  25     2092.64     2036.67    187.96 o 
                                                 
